# Supplementary material for: Community engagement in mass drug administration participatory interventions: A scoping review
Source: PLoS Negl Trop Dis. 2025 Dec 1;19(12):e0013737. doi: 10.1371/journal.pntd.0013737 (PMC12742743; doi:10.1371/journal.pntd.0013737)
Supplement: S1 Data — (XLSX) [file pntd.0013737.s003.xlsx]

## Sheet: Extraction
reference	study_id	interv	country_cod	continent	disease_simpl	number_2	covidence_number	title	reviewer_name	number_6	publication_title	doi	publication_year	first_author_institution	last_author_institution	article_title	type_of_study_quali_quanti_mixte	study_objective	date_of_intervention	date_of_intervention_simpl	setting	scale_simpl	scale	targeted_population	disease_infection	drug	short_description_of_intervention_number_of_treatment_days_number_of_takes_number_of_repetitions_in_a_year	funding	budget_sources_of_funding	ce_mention	explicit_mention_of_community_engagement	if_yes_at_which_level_of_the_article_design_implementation_intervention	if_no_names_used_by_authors_synonyms_or_proxys	definition_of_community	if_yes_what_is_the_definition_used_29	definition_of_community_engagement	if_yes_what_is_the_definition_used_31	what_are_the_motives_stated_to_justify_the_intervention_of_community_engagement	why_describe_the_logic_mechanisms_or_rationale_of_the_intervention_clearly_linking_intervention_elements_to_the_expected_effect_on_immediate_or_longer_term_outcomes_or_both	what_materials_describe_any_materials_used_in_the_intervention_informational_materials_nature_and_value_of_any_benefit_provided_any_physical_resources_or_infrastructure_provided	what_and_how_describe_how_the_intervention_was_planned_established_and_intended_to_be_delivered	who_provided_describe_the_provider_of_the_intervention_including_legal_status_and_powers_field_organisations_and_staff_responsible_for_planning_implementation_monitoring_and_enforcement_describe_intervention_provider_expertise_and_training	who_received_the_ce_intervention_who_received_what_groups_general_population_authorities_gate_keepers	where_describe_the_type_of_location_and_the_geographical_scope	when_and_how_often_describe_when_the_intervention_was_implemented_how_long_it_remained_in_place_and_if_applicable_the_number_duration_and_scheduling_of_occasions	planned_variation_describe_and_provide_the_reason_for_any_variation_or_tailoring_that_was_planned_or_allowed_for_in_the_design_of_the_intervention	unplanned_variation_describe_and_provide_the_reason_for_any_unplanned_variation_or_modifications_in_the_intervention_that_were_made_after_the_intervention_commenced	how_well_describe_any_strategies_used_or_actions_taken_to_maintain_fidelity_of_the_intervention_i_e_to_ensure_that_the_intervention_was_delivered_as_intended	how_well_delivery_describe_the_fidelity_of_the_intervention_i_e_the_extent_to_which_the_intervention_was_delivered_as_intended
King JD, Zielinski-Gutierrez E, Pa’au M, Lammie P. Improving community participation to eliminate lymphatic filariasis in American Samoa. Acta Trop. 2011 Sep;120 Suppl 1:S48-54.	King 2011	1	American Samoa	Oceania	Neglected tropical diseases	13	114	Improving community participation to eliminate lymphatic filariasis in American Samoa.	Consensus	8	Acta tropica	10.1016/j.actatropica.2010.08.021	2011	Jonathan D. Kinga, Division of Parasitic Diseases, Centers for Disease Control and Prevention, 4770 Buford Highway, Atlanta, GA 30341, United States	Patrick Lammiea, Division of Parasitic Diseases, Centers for Disease Control and Prevention, 4770 Buford Highway, Atlanta, GA 30341, United States	Improving community participation to eliminate lymphatic filariasis in American Samoa	Mixte	This manuscript describes the formative research methods used, opportunities identified, changes made in the campaign strategies and the impact on community compliance in MDA.	from 2000 to 2006	2000	Rural	national	national	whole population	Lymphatic filariasis	albendazole, diethylcarbamazine (DEC)	treat annually all persons living in LF endemic areas with a single combined dose of DEC and albendazole for at least 5 years Nurses from the health department + health assistants, were responsible for supervising patient registration and drug administration. Teams of nurses circulated through villages going door-to-door to deliver the drugs. + drug distribution booths were set up at major work l…	state	American Samoa Department of Health (DOH)	No		Title only	community participation	No		No			No justification	posters, banners, pamphlets local television and radio spots Visual aids showing disease, TV sessions, Outreach lectures Village mayors T-shirts Print materials house-to-house distribution, then schools, churches, health centers, workplace, Central guesthouse within a village, Booths in public places no financial incentive	Mobilization in communities: - notifying village mayors of distribution times - broadcasting news about the campaign (local television and radio) during government news programs - handing out health education print materials during MDA: posters, banners, pamphlets - social mobilization by utilizing church leader and village mayor	- nurses distributed the drug	general population	house-to-house distribution, then schools, churches, health centers, workplace, Central guesthouse within a village, Booths in public places	annual, once a year from 2000 to 2006	Distributor evaluation, KAP survey after 2002 leading to program modifications -> the house-to-house distribution strategy was abandoned. -> enlist the active support of church leaders both for dissemination of messages about prevention and for distribution immediately after church services -> greater effort was placed on communicating with school administrators and employers to schedule distribu…	0	Distributor evaluation, KAP survey after 2002 leading to program modifications Distributor evaluation, church leader survey after 2003 leading to program modifications	0
Means A, Bardosh K, Avokpaho E, Monra B, Kpatinvoh A, Sambieni E, et al. Participatory action research and rapid ethnography to increase coverage of mass drug administration in Benin. IMPLEMENTATION SCIENCE. 2021;16(SUPPL 1).	Means 2021	1	Benin	Africa	Neglected tropical diseases	10	293	Participatory action research and rapid ethnography to increase coverage of mass drug administration in Benin	Consensus		Implementation Science Communications	https://doi.org/10.1186/s43058-023-00423-5	2023	Arianna Rubin Means, Department of Global Health, Hans Rosling Center Box 351620, 3980 15th Ave NE, Seattle, WA 98195, USA.	Moudachirou Ibikounlé, Institut de Recherche Clinique du Benin, Abomey-Calavi, Benin.	Rapid ethnography and participatory techniques increase onchocerciasis mass drug administration treatment coverage in Benin: a difference-in-differences analysis	Mixte	to determine if engaging communities in the development of implementation strategies improves MDA coverage. (1) determine if PAR improves MDA treatment coverage, (2) evaluate the time and effort requirements of using rapid ethnography, in order to understand potential compatibility for long-term MOH use, (3) determine the acceptability, appropri- ateness, and feasibility of integrating rapid ethn…	2020	2020	Urban	district	two communes: intervention and control commune, total population of 100,139 + 136,830 individuals	total	Onchocerciasis	ivermectin	- during 2 weeks - CDDs were primarily responsible for distributing treatment during door-to- door MDA campaigns, managing any adverse events, and recording treatment data using routine paper-based MOH reporting forms. - In January 2021, the PACT study team conducted an additional coverage survey within 2 weeks of the final day of MDA implementa- tion.	state	Ministry of Health (MOH)	Yes		all	and Stakeholder engagement, community-directed interventions	No		No		Increase population coverage	- rapid ethnography and participatory action research - to develop a five-component imple- mentation strategy package to increase treatment coverage for onchocerciasis, - increasing coverage in targeted geographic areas of Benin	- individual rapid ethnographers maintained detailed reflective notes throughout data collection - CDD had financial incentives	Stage 1: Rapid ethnography and PAR activities -> selection of the team of rapid ethnographers + 2-week training activity, including mock data collection and analysis. -> 6 weeks of rapid ethnography : Three teams of two ethnographers engaged in approximately 14 fieldwork days in each commune, with 4 days of group analysis interspersed 1st week = learn about community perceptions of onchocerciasis…	- team of rapid ethnographers -> led by a local social scientist and two supervisors -> team : three men and three women, speaking the local languages, being from the area, and having prior training in social science at an under- graduate level	- strategy development meeting : 34 participants included MOH NTD personnel (N = 8), local leaders (N = 10), local health workers (N = 10), and community members (N = 6). - dissemination meeting : 17 individuals	two communes: Bembèrèkè (intervention commune, 100,139 individuals) and Kandi (control commune, 136,830 individuals). approximately 110 kilometers (68 miles) from one another. their similar urban/semi-urban contexts, population sizes, and history of similar treatment coverage	- 2 week training of rapid ethnographers - 6 weeks of rapid ethnography (3 in control commune and 3 in test commune) - 2 day strategy development meeting - 4 months implementation of strategy package (September to December 2020) - 2 weeks MDA (26th December 2020 to 6th January 2021) - dissemination meeting in April 2021	(4) tailoring community sensitization/ communication to address themes about pre-MDA com- munication and socio-cultural beliefs, and (5) preparing local champions by increasing engagement with local leaders to address the theme of MDA’s perceived lack of legitimacy in some areas.	0	0	0
Pell C, Tripura R, Nguon C, Cheah P, Davoeung C, Heng C, et al. Mass anti-malarial administration in western Cambodia: a qualitative study of factors affecting coverage. Malar J. 2017 May 19;16(1):206.	Pell 2017	1	Cambodia	Asia	Malaria	25	58	Mass anti-malarial administration in western Cambodia: a qualitative study of factors affecting coverage.	Consensus		Malaria journal	10.1186/s12936-017-1854-4	2017	Christopher Pell, Centre for Social Science and2Global Health, University of Amsterdam, Amsterdam, The Netherlands. Amsterdam Institute for Global Health and Development, Amsterdam, The Netherlands	Thomas J. Peto, Mahidol Oxford Tropical Medicine Research Unit, Mahidol University, Bangkok, Thailand. Centre for Tropical Medicine and Global Health, Nuffield Department of Clinical Medicine, University of Oxford, Oxford, UK.	Mass anti-malarial administration in western Cambodia: a qualitative study of factors affecting coverage	Qualitative	. This arti- cle explores the local community’s attitudes and behav- iours towards the MDA, addressing questions such as: how do local understandings and experiences of malaria and prevention/control interventions influence people’s response to MDA? What role did the community engage- ment activities play in the uptake of MDA? How are other aspects of the social and cultural context relevant?	2015–16	2015	Rural	4 villages	Five villages	total	malaria	dihydroartemisinin piperaquine	- Local malaria treatment records were collected through- out the study period - Prior to the first round of MDA, and then at three-monthly intervals for 1 year, cross-sectional surveys were conducted to collect blood to determine the asymptomatic prevalence of malaria by ultra-sensitive polymerase chain reaction (uPCR) - treating entire villages with three, monthly rounds of dihydroartemisinin p…	ngo	TME program: Billand Melinda Gates Foundation and the Wellcome Trust	Yes				No		Yes	a range of activities, such as employing local people, including community health workers and other field workers, seeking support from village leaders and offering health education	To promote coverage			collaborating with the local health authority and community leaders, who were involved in the project at an early stage. large village-wide meetings and performances, smaller group meetings and one-to-one meetings with village leaders. several volunteers were recruited from each village to act as representatives of the project and encour- age their neighbours to attend the prevalence survey and M…						The community engagement strategy was reactive in its broad approach. The fall in coverage in the second round of MDA (elaborated below) led project staff to follow a different strategy prior to the third round. Staff were con- cerned that their position as outsiders in the local com- munities had had a negative impact on coverage. Chiefly, that the meetings held after the first round of treatmen…
Peto TJ, Debackere M, Etienne W, Vernaeve L, Tripura R, Falq G, et al. Community participation during two mass anti-malarial administrations in Cambodia: lessons from a joint workshop. Malar J. 2018 Jan 27;17(1):53.	Peto 2018		Cambodia	Asia	Malaria	28	29	Community participation during two mass anti-malarial administrations in Cambodia: lessons from a joint workshop.	Consensus		Malaria journal	https://doi.org/10.1186/s12936-018-2202-z	2018	Thomas J. Peto, Mahidol‐Oxford University Tropical Medicine Research Unit, Faculty of Tropi‐ cal Medicine, Mahidol University, Bangkok, Thailand Centre for Tropical Medi‐ cine and Global Health, Nuffield Department of Medicine, University of Oxford, Oxford, UK.	Jean‐Marie Kindermans, Médecins Sans Frontières, Brussels, Belgium	Community participation during two mass anti-malarial administrations in Cambodia: lessons from a joint workshop	Qualitative	The contrasting levels of participation offer an oppor- tunity to analyse how particular features of these MDAs, including the accompanying community engagement activities, and the local social context can influence uptake. During a joint workshop in April 2017, drawing on the ancillary social science research, members of the implementing teams collaboratively analysed the com- munity responses t…	2015 and 2016	2015	Rural		Two sites: Battambang : Four villages (two intervention villages in 2015 and two intervention villages in 2016). Total population 2366 Preah Vihear: Eight intervention villages simultaneously, Total population 7583	total	Malaria		Battambang - Preparation period: Long (8 weeks, plus 4 weeks in the study villages): discussions on strategy and safety delayed the protocol approval and in effect increased preparation time - procedure : Central. DOT by local health centre nurses (central village location in 2015; at a central location or house‐to‐house in 2016) - schedule : Three doses over 3 days—at monthly intervals for 3 mon…			Yes		all		No		No		communicate with communities about the malaria, the aims of MDA, and to promote coverage in the target villages.	increase participation	Battambang - consent: Community meetings and census used to explain study to each household head. - incentives: KHR 10000 (~ US$2.5) per round and participant for round 1 (none for rounds 2 and 3 in 2016) - other benefits: Free health service for minor conditions during MDA, provided by local health centre staff and supervised by a study physician Preah Vihear - consent:Community meetings to expl…	Battambang - Involvement of national malaria control programme and provincial health authorities in implementation and supervision. Collaboration with district and commune authorities including individual leaders already known to study com‐ munities - Teams consisting of village leaders, malaria workers, and volunteers implemented MDA in each village. Volunteers supervised a block of ~ 10–30 neig…	Battambang : 5 dedicated staff (+ senior members of the study staff also took active roles in community engagement activities). Preah Vihear: 2 staff --> staff—and villagers—were criti- cal of the lack of time available during the community engagement	Battambang - National/regional authorities : national, regional, district, commune - Volunteers/guides : village leaders, malaria workers, and volunteers - Village malaria workers - Locally influential people: political leaders, police, teachers, shop‐keepers, private sector health care providers, traditional healers and military staff, Monks - Whole community - Forest goers - Women/mothers - Sch…	in villages	Battambang : 6 weeks before MDA Preah Vihear: 3–4 weeks before MDA		Delay in timing of MDA in Battamang: the team had time to adapt elements of the study design and community engagement based on the experiences in Preah Vihear. Key revisions to the MDA procedures included: changing the term used to describe MDA from a word that could be interpreted as experimentation to a term more aligned with “project”; placing less emphasis on the potential adverse reactions o…	Bat- tambang led staff to alter their approach of CE after the decline in participation in round 2 during the 2015 MDA. Prior to round 3, MORU staff took less prominent roles in meetings and rather local health staff from the govern- ment-run facilities led the events. Coverage subsequently increased in round 3 and this model based on local health staff was used in the 2016 MDA, during which cove…
Peto TJ, Tripura R, Davoeung C, Nguon C, Nou S, Heng C, et al. Reflections on a Community Engagement Strategy for Mass Antimalarial Drug Administration in Cambodia. Am J Trop Med Hyg. 2018 Jan;98(1):100–4.	Peto 2018		Cambodia	Asia	Malaria	33	10	Reflections on a Community Engagement Strategy for Mass Antimalarial Drug Administration in Cambodia.	Consensus		Am. J. Trop. Med. Hyg.,	10.4269/ajtmh.17-0428	2018	Thomas J. Peto, Mahidol-Oxford Tropical Medicine Research Unit, Faculty of Tropical Medicine, Mahidol University, Bangkok, Thailand; 2Centre for Tropical Medicine and Global Health, Nuffield Department of Clinical Medicine, University of Oxford, Oxford, United Kingdom;	Phaik Yeong Cheah, Mahidol-Oxford Tropical Medicine Research Unit, Faculty of Tropical Medicine, Mahidol University, Bangkok, Thailand; 2Centre for Tropical Medicine and Global Health, Nuffield Department of Clinical Medicine, University of Oxford, Oxford, United Kingdom;The Ethox Centre, University of Oxford, Oxford, United Kingdom	Reflections on a Community Engagement Strategy for Mass Antimalarial Drug Administration in Cambodia	Qualitative	This article describes the process of developing and implementing a CE strategy for MDA, out- comes, challenges, and lessons learned.	2015-2016	2015	Rural		two villages in 2015 and two in 2026	all	malaria		- monthly rounds of treatment with dihydroartemisinin–piperaquine - We gave directly observed treatment during MDA and then monitored participants actively for a week and passively for a month. Local nurses and village volunteers visited participants to assist and reassure them as needed. - Participants were followed over one year to ob- serve clinical malaria and cross-sectional surveys were con…			Yes		all		No		Yes	CE has various definitions, for example, promoting ethical conduct of research, or “working collaboratively” with communities “to address issues affecting the well-being of those people.”	promoting MDA coverage	Primary aim of promoting MDA coverage.	- Incentives: For each event, participants received snacks and a reimbursement for their time of USD 2.5. In 2016 (after the clinical trial ended), no compensation was provided as MDA was conducted house-to- house and participation rates remained constant. - Local school activities: Outdoor games, coloring in games, and prizes. - Community concert (2015): Band, quiz, prizes, invited speakers, hou…	Formative research was con- ducted in 12 selected villages to guide the CE strategy. -> Before approaching study communities, a series of meet- ings with provincial and local health authorities, village lead- ers, and VMWs enabled the study team to understand local political and social structures. - >Village leaders were interviewed using a semi-structured guide. - Leaders and influential people …	local volunteers, VMWs, and village leaders joined the study team to conduct CE activities and MDA.	Leaders and influential people Village volunteers Involve village malaria workers Outreach activities with forest goers and migrants Outreach to local opinion formers : local political leaders, teachers, shopkeepers, private sector health-care providers, traditional healers. Outreach to monks Outreach to women/mothers	in villages	before, during and after MDA	Before MDA in 2016, the engagement strategies were reviewed and lessons learned from 2015. - An excess of detail about the study had reportedly confused people and staff worked with local leaders to simplify the messages. - A drama-based event replaced the concert. This enabled local people to be involved as actors and communicate the scripted health education messages. - In addition, health mess…	Before, during and after MDA, concerns from communi- ties and staff emerged about perceived side effects of an- timalarials. Side effects were discussed directly in public meetings.
Pell CL, Adhikari B, Myo Thwin M, Kajeechiwa L, Nosten S, Nosten FH, et al. Community engagement, social context and coverage of mass anti-malarial administration: Comparative findings from multi-site research in the Greater Mekong sub-Region. PLoS One. 2019;14(3):e0214280.	Pell 2019		Cambodia, Myanmar, Laos and Vietnam	Asia	Malaria	27	37	Community engagement, social context and coverage of mass anti-malarial administration: Comparative findings from multi-site research in the Greater Mekong sub-Region.	Consensus		Plos one	https://doi.org/10.1371/journal. pone.0214280	2019	Christopher L. Pell, Amsterdam Institute for Global Health and Development (AIGHD), Amsterdam, The Netherlands, Centre for Social Science and Global Health, University of Amsterdam, Amsterdam, The Netherlands,	Lorenz von SeidleinI, Mahidol Oxford Tropical Medicine Research Unit, Faculty of Tropical Medicine, Mahidol University, Bangkok, Thailand, Centre for Tropical Medicine and Global Health, Nuffield Department of Medicine, University of Oxford, Oxford, United Kingdom,	Community engagement, social context and coverage of mass anti-malarial administration: Comparative findings from multi-site research in the Greater Mekong sub-Region	Mixte	this article examines the impact of the community engagement, local social context and study design on the coverage of MDA.	Between 2013 and 2017	2013	Rural		The selected villages across GMS recorded populations of between 239 and 1112.	total	malaria	dihydroartemisinin piperaquine (DHA-PPQ) + primaquine	- cluster randomised trial, with interven- tion and control villages. - The unit of randomisation and statistical inference was the village. - At each site, early (year 1) versus deferred (year 2) MDA was allocated by restricted randomization within two pairs of villages matched for geographical proximity and parasite prevalence. - At all TME sites, MDA followed a similar design. Intervention vil…	ngo	TME program: Billand Melinda Gates Foundation and the Wellcome Trust	Yes		all		No	but states " underlines the need to avoid simplistic conception of community"	No	but different reasons: some researchers, as in TME, prioritize its instrumental contribution to the success of studies, in terms of achieving specific research objectives or health outcomes; others focus on its intrinsic value for ethical research practice	to promote coverage	to increase the coverage of mass antimalarial administration. The programme of community engagement activities was adapted to the specific character- istics of each study site and specific community engagement activities were tailored to local preferences and customs.	- community volunteers : were paid a stipend - At all sites, the study teams provided incentives for participation: individual cash or non-cash incentives combined with gifts, and/or lotteries were preferred in some sites whereas in others individual incentives were considered inappropriate and community incen- tives e.g. improved water supply for the entire village were provided. In Cambodia, in…	The design of community engagement was also responsive to events and feedback during the pilot studies. - Committees assisted the study team in designing and implementing commu- nity engagement (and other aspects of the pilot studies). Preliminary findings from the programme of qualitative research were also used to inform the ongoing process of tailoring community engagement. malaria-related edu…	study team - on each study site, a committee was formed of village leaders, village malaria workers, and community volunteers	general population, authorities	villages, door-to-door			In Myanmar, hard-copy approvals with official stamps from regional (Kayin/Karen) authorities were also key to overcoming some of the concerns about MDA.		These were articulated as stories about large quantities of blood being sampled or blood being taken forcibly. In some instances, this had an impact on uptake, with some community members who refused to participate citing blood draws as reasons for non- participation. The people who refused to participate for such reasons were often clusters of friends or relatives. Staff involved in TME were awa…
Duamor CT, Datchoua-Poutcheu FR, Chounna Ndongmo WP, Yoah AT, Njukang E, Kah E, et al. Programmatic factors associated with the limited impact of Community-Directed Treatment with Ivermectin to control Onchocerciasis in three drainage basins of South West Cameroon. PLoS Negl Trop Dis. 2017 Nov;11(11):e0005966.	Duamor 2017	1	Cameroon	Africa	Neglected tropical diseases	14	105	Programmatic factors associated with the limited impact of Community-Directed Treatment with Ivermectin to control Onchocerciasis in three drainage basins of South West Cameroon.	Consensus	5	PLOS Neglected tropical diseases	https://doi.org/10.1371/journal. pntd.0005966	2017	Christian Tetteh Duamor, Epidemiology and Control of Infectious Diseases, Department of Microbiology and Parasitology, University of Buea, Buea, Cameroon, 2 Accra School of Hygiene, Ministry of Health, Korle-Bu, Accra, Ghana,	Samuel Wanji, Epidemiology and Control of Infectious Diseases, Department of Microbiology and Parasitology, University of Buea, Buea, Cameroon, 3 Research Foundation for Tropical Diseases and Environment, Buea, Cameroon	Programmatic factors associated with the limited impact of Community-Directed Treatment with Ivermectin to control Onchocerciasis in three drainage basins of South West Cameroon	Qualitative	- explored the possible roles operational challenges could have played in the failure of CDTI to control the disease in these areas, by examining the implementation practices over the past three distributions (2012–2014) - document the programmatic factors associated with the limited impact of CDTI to control onchocerciasis - assess the community perceptions as well as their level of participatio…	Distribution of Ivermectin was carried in June (2012); in October (2013) and in August (2014)	2012	Rural	5 district	Regional - South West Region of Cameroon Study in 5 health district	total	onchocerciasis	Ivermectin	Annual distribution of Ivermectin by CDD Annual distribution of Ivermectin begins with training of CDTI personnel. hese officials then train COCs and other health area staff involved in CDTI in their respective health districts. After their training, COCs mobilize CDDs for training by sending letters to community heads. Train- ing was done every year for CDTI staff. In 2014, 124 CDDs were trained…	ngo	- Non-Governmental Developmental Organizations (NGDOs like Sightsavers International–SSI, Hellen Keller International—HKI) : funding for training, supervision, monitoring and other aspects of CDTI - External donors : United States Agency for International Development—USAID, WHO and APOC - Government budget for CDTI for incentives directed to CDDs	No		all	community participation, active social participation	No		No		higher treatment coverage, fosters high level of community acceptance and empowerment, prepares communities better for subsequence sustainability and continuation of intervention	fosters high level of community acceptance and empowerment	- government budget for CDTI : 25 Francs to CDDs per person treated during the cost recovery era (households paid 100 Francs/person; later 10 Francs for people <15 years) Informational material : - TV/Radio announcements at the regional level; - banners, posters, badges at district and health area levels - T-shirts and caps for CDTI personnel and key community members at district and health area …	Communities - selecting community drug distributors (CDDs) and deciding how to motivate them - town criers and religious groups - plan when and how to distribute Ivermectin - distribute the drug and ensure members adhere to treatment, - conduct Community Self-Monitoring (CSM): monitor activities - report to the health service Health services (ministries) : - approaching and sensitizing communitie…	- Non-Governmental Developmental Organizations (NGDOs like Sightsavers International–SSI, Hellen Keller International—HKI) : funding for training, supervision, monitoring and other aspects of CDTI - External donors : United States Agency for International Development—USAID, WHO and APOC - Government budget for CDTI for incentives directed to CDDs	general population	National	Once a year	No	See after	No	- Lack of sensitization of communities about their role : -> All the health personnel interviewed stated that the communities were yet to appropriate the CDTI concept -> 3/24 community heads reported having been completely involved in the sensitization of their members. -> No community involvment of sensitization - Distribution activities were planned top-down and not by communities : all 24 comm…
Moala-Silatolu A, Nakamura K, Seino K, Kizuki M. Greater Adherence to Mass Drug AdministrationAgainst Lymphatic Filariasis through TraditionalVillage Forums in Fiji. J Rural Med. 2012;7(2):65–72.	Moala-Silatolu 2012	1	Fiji	Oceania	Neglected tropical diseases	2	1660	Greater Adherence to Mass Drug AdministrationAgainst Lymphatic Filariasis through TraditionalVillage Forums in Fiji	Consensus		J Rural Med	10.2185/jrm.7.65	2012	Anasaini Moala-Silatolu, International Health Section, Division of Public Health, Graduate School of Tokyo Medical and Dental University, Tokyo, Japan 2 Environmental Health Unit, Fiji Centre for Communicable Disease Control, Suva, Fiji	Masashi Kizuki, Health Promotion Section, Division of Public Health, Graduate School of Tokyo Medical and Dental University, Tokyo, Japan	Greater Adherence to Mass Drug Administration Against Lymphatic Filariasis through Traditional Village Forums in Fiji	Quantitative	The objective of this study was to elucidate the roles of knowledge related to LF, contributions of taking roles in community activities to eradicate LF and participation in traditional village forums in adherence to MDA regimen.	2002-2010	2002	Rural	national	national	persons of 2 years of age or older, excluding preg- nant women and those too weak to ingest the drugs.	Lymphatic filariasis	DEC (6 mg/kg) and ALB (400 mg	no description	state	no description	No		all	community activities and participation	No		No		provide the necessary information for participation to their households as a rational decision and not based merely on persuasion, encourage participation	The effectiveness of MDA-based programs depends on understanding of the rel- evant perceptions and practices of the people in the relevant communities for positive behavior change to be adherent to the provided regimen of preventive chemotherapy, vector control and morbidity management. Through traditional village forums and following community activities to promote MDA programs, members are able…	no description	traditional village forum and following community activities to promote MDA programs	no description	no description	no description	no description	no description	no description	no description	no description
Bardosh K, Desir L, Jean L, Yoss S, Poovey B, Nute A, et al. Evaluating a community engagement model for malaria elimination in Haiti: lessons from the community health council project (2019-2021). Malar J. 2023 Feb 9;22(1):47.	Bardosh 2023	1	Haiti	America	Malaria	18	87	Evaluating a community engagement model for malaria elimination in Haiti: lessons from the community health council project (2019-2021).	Consensus		Malaria journal	https://doi.org/10.1186/s12936-023-04471-z	2023	Kevin Bardosh	Gregory S. Noland	Evaluating a community engagement model for malaria elimination in Haiti: lessons from the community health council project (2019–2021)	Mixte	In this paper, we present data on the implementation of the CHC programme based on two years (June 2019 to May 2021) of monitoring and research data, and consider the implications for malaria elimination efforts in Haiti.	2018-2021	2018	Rural	12 villages	12 communes and is home to approximately 550,000 people	all	malaria	none	MDA cancelled	state+ngo	MSPP in Haiti and the Ministry of Health in the Dominican Republic formed the Malaria Zero Consortium with support from the Bill & Melinda Gates Foundation (BMGF)	Yes		all	community-directed interventions	No		Yes	community engagement (CE) is the process of engaging those who are affected by a particular problem in the process of solving and mitigating that problem. According to McClosky et al. [13], “Meaning- ful community participation extends beyond physical involvement to include generation of ideas, contributions to decision making, and sharing of responsibility”. Kaneko [9] argued for the necessity o…	CE is a critical component for the success of malaria control and elimination	The CHC model was informed by a 4-week formative research period organized in mid-2018. A team of 10 field researchers conducted a total of 254 indi- vidual interviews and 252 group discussions on (1) local understandings of fever; (2) malaria treatment-seeking behaviour; (3) community trust and confidence in social institutions and networks; (4) sources and channels of health communication; (5) …	A CHC Implementation Manual was finalized in 2020, as was a Monitoring, Evaluation and Learning Handbook (2020) Clean-up equipment (including wheelbarrows, shovels, boots) were provided to each CHC to facilitate and encourage environmental sanitation activities.	Establishing the CHCs involved organizing an original training work- shop for each CHC in 2018, followed by training work- shops on community mobilization and malaria in 2019. - Selection of CHC members took place during meetings in mid-2018, organized by the research team in collaboration with MSPP. In each sub-commune (each CHC operates in one sub-commune), MSPP organized a meet- ing with 40–50…	part of the Malaria Zero Consortium activities	Five communes (out of 12) were selected for an initial pilot phase that began in 2018. A total of 23 CHC groups were established, at the sub-commune level, covering an estimated 172,190 people	Grand’Anse department, most southwest- ern point of Haiti 12 communes and is home to approximately 550,000 people	launched in September 2018			The original aim of the programme was to avoid direct cash incentives and to emphasize the “volunteer-based” nature of the programme. Members also mentioned the need for more educa- tion materials, as well as community training material, small incentives to help with group meetings, T-shirts, and cleanup materials. After an initial trial period in 2018, a flexible incentive of $100 USD(10,000 HTG…	Contrary to original plans, CHCs were not involved in planning for the first targeted MDA and IRS campaign in 2018. The MDA planned in all five communes for early 2020 were cancelled due to several cases of severe side effects after MDA in a neighboring commune as well as the COVID-19 pandemic. CHCs were involved in social mobi- lization and community education as part of this cam- paign, but the…
Lemoine JF, Desormeaux AM, Monestime F, Fayette CR, Desir L, Direny AN, et al. Controlling Neglected Tropical Diseases (NTDs) in Haiti: Implementation Strategies and Evidence of Their Success. Akogun OB, editor. PLoS Negl Trop Dis. 2016 Oct 5;10(10):e0004954.	Lemoine 2016	1	Haiti	America	Neglected tropical diseases	1	1661	Controlling Neglected Tropical Diseases (NTDs) in Haiti: Implementation Strategies and Evidence of Their Success	Consensus		PLOS Neglected tropical diseases	10.1371/journal.pntd.0004954	2016	Jean Frantz Lemoine, Ministry of Public Health and Population, Port-au-Prince, Haiti,	Margaret Baker, RTIInternational, Washington, District of Columbia, United States of America,	Controlling Neglected Tropical Diseases (NTDs) in Haiti: Implementation Strategies and Evidence of Their Success	Mixte	This current report, while recognizing the importance of the contributions of all of Haiti’s principal NTD stakeholders[14], focuses on the efforts implemented by the Haitian government and a large project (ENVISION) supported by the U.S. Agency for International Development (USAID).	2008-2014	2008	Both	national	national	all	lymphatic filariasis (LF) and the three soil-transmitted helminth (STH)	400 mg of albendazole (ALB) and an age-based dose of diethylcarbamazine (DEC)	- Human resources comprise a team of health professionals within the MSPP’s units for LF and STH (at national, department, and commune levels), school inspec- tors employed under the MENPF, and IMA staff. At the community level, a cadre of commu- nity volunteers (22,654 volunteers in 2014), selected especially to work on the NTD program, ensure that the medicines are distributed to the target pop…	USAID+ngo	USAID and its implementing partners—IMA World Health and RTI International under the ENVISION project, the U.S. Centers for Disease Con- trol and Prevention (CDC), and the University of Notre Dame.	No		implementation	Social mobilization	No		No			0	- . Incentives paid (often less than other programs) range from US$25 to US$65 per month worked, for up to three months, and are settled at the end of the MDA. - posters, flyers, banners, sound trucks, radio, television spots - NTD program tee-shirts	posters, flyers, banners, sound trucks, radio, television spots, - community meetings held in schools, churches, and markets. - program managers also hold live press conferences on local radio stations, which include answer- ing listener call-in questions. - Information on potential side effects in included as a key element of all training and social mobilization efforts.	- CDDs can be health workers, students, teachers, and other individuals chosen from within the community. - Promoters, including health workers, teachers, and political leaders, are chosen based on having had experience working with the health center in previous health campaigns (e.g., immunization) and having strong standing in the community. - community leaders : recruiting, training, and super…	general population	No description	for a short period of time	The IEC approach was informed by results of knowledge, attitudes, and practices (KAP) surveys conducted in 2012 and 2013, which asked how people hear about the MDA program. As a result of survey information, a higher proportion of funding was spent on banners, fliers, and radio and television messages, and a lower proportion on posters. Importance was also placed on messaging through megaphones m…	No description	Another factor contributing to the high level of community awareness of the MDA was the program’s campaign style: for a short period of time, the streets were flooded with volunteers and staff, who were made highly visible by the specially designed NTD program tee-shirts they wore. Messages focused on how to get treatment and on side effects.	No description
Babu BV, Behera DK, Kerketta AS, Mishra S, Rath K, Swain BK, et al. Use of an inclusive-partnership strategy in urban areas of Orissa, India, to increase compliance in a mass drug administration for the control of lymphatic filariasis. Ann Trop Med Parasitol. 2006 Oct;100(7):621–30.	Babu 2006	1	India	Asia	Neglected tropical diseases	15	104	Use of an inclusive-partnership strategy in urban areas of Orissa, India, to increase compliance in a mass drug administration for the control of lymphatic filariasis.	Consensus	4	Annals of Tropical Medicine & Parasitology	https://doi.org/10.1179/136485906X118521	2006	B. V. Babu, Regional Medical Research Centre, Indian Council of Medical Research, SE Rly Project Complex (Post), Bhubaneswar – 751 023, India	S. K. Kar, Regional Medical Research Centre, Indian Council of Medical Research, SE Rly Project Complex (Post), Bhubaneswar – 751 023, India	Use of an inclusive-partnership strategy in urban areas of Orissa, India, to increase compliance in a mass drug administration for the control of lymphatic filariasis	Quantitative	The aim of the present study was to develop, implement (in Orissa) and evaluate an innovative strategy of drug delivery for achieving higher compliance in urban MDA.	15 September 2004	2004	Urban	district	Choudwar is a municipality area in the Cuttack district of Orissa. population of 52,498 in 200. divided into 17 wards	whole population	lymphatic filariasis	diethylcarbamazine (DEC)	The distribution was carried out by the CDD during 4 days: single dose of diethylcarbamazine (DEC)	state	mda : driven by the national government,. study: Financial support from UNICEF/UNDP/ World Bank/WHO Special Programme for Research and Training in Tropical Diseases (TDR)	No		all	community participation, Community involvement	No		Yes	According to Rifkin (1990), community involvement in health development is a process by which a partnership is established between the government and local commu- nities, for the planning, implementation and utilization of health activities, to increase local self-reliance and social control over the infrastructure and technology of pri- mary healthcare	achieving higher compliance in urban MDA	achieving adequate compliances and coverages	- municipality ressources : municipal town hall, sound system for public announcements. - municipality dispensary staffed by para-medical workers.	- formative research : explore and identify the opportunities for improving MDA - recruitement of a steering committee: 35 stakeholders - periodical meetings of steering committee: -> explanation on the rationale behind the MDA and the potential benefits of the MDA -> The members of the research team shared the results of the formative research -> made all the decisions on the social mobilization…	no description of the staff members	- The district health authorities - Tangi primary health centre (PHC) responsible - the municipality recruited stakeholders - stakeholders : bureaucrats of the municipality, private practitioners, practitioners from governmental and non-governmental hospitals, CBO such as youth clubs, women clubs and residents’ associations, NGO, journalists, and representatives of the local industries, prison, s…	the entire urban area covered by Choudwar	unique intervention, no other details	No	no	No	No information about a change of plan
Rajendran R, Sunish IP, Munirathinam A, Ashok Kumar V, Tyagi BK. Role of community empowerment in the elimination of lymphatic filariasis in south India. Trop Biomed. 2010 Apr;27(1):68–78.	Rajendran 2010	1	India	Asia	Neglected tropical diseases	22	75	Role of community empowerment in the elimination of lymphatic filariasis in south India.	Consensus		Tropical Biomedicine	no (PMID: 20562816)	2010	Rajendran, R, Centre for Research in Medical Entomology (ICMR),	Tyagi, B.K, Centre for Research in Medical Entomology (ICMR),	Role of community empowerment in the elimination of lymphatic filariasis in south India	Quantitative	measure the effect of four annual MDAs with DEC+ALB on the filarial infection parameters, and the role of community empowerment in enhancing the drug compliance is highlighted. The effectiveness of various methods used to disseminate the information of MDA to the villagers is also focused.	2001, 2002, 2003 and 2004	2001	Rural	98 villages	98 villages	All the villagers (except children aged <2 years and pregnant women)	lymphatic filariasis	diethylcarbamazine (DEC: 6 mg/kg) and albendazole (ALB: 400mg)	Four annual, single dose MDA with DEC+ALB	state	by the state health department	No		all	community empowerment	No		Yes	Community empowerment is the ability for a group to empower others to create a chain reaction that translates to others by multiplying and expanding that knowledge until an entire neighborhood, community or society becomes self-sufficient.	enhance the drug coverage	This level of high drug compliance (80-90%) can be achieved only with effective IEC campaign. Effective drug compliance could be achieved by community empowerment Community is the prime advocate for its own health, rather than a mere beneficiary of health services and in onchocerciasis control programme it was observed that community ownership was among the important determining factors of sustai…	- video, pamphlets and badges, announcement through audio system , auto-rickshaws (three wheeler vehicles) with audio systems, poster	- IEC (information, education, communication) campaign by : - Household visitis - school student’s rallies - canvassing in auto- rickshaw - A meeting with all the Primary Health Centre Medical Officers (MOs) headed by the Deputy Director of Health Services, Kallakurichi, to solicit their active participation - A 3-minute video programme on MDA was recorded and shown by the local cable TV network …	- IEC coordination: by the state health department with additional inputs from researchers - convey the MDA message to the villagers: The public health personnel, NGOs and Filaria Prevention Assistants (FPAs) + researchers - video : by DDHS, Kallakurichi HUD, and NGOs - printing pamphlets and badges : The local Non-Government Organizations (NGOs) viz; Lion’s club, Rotary club, Thirukkural mandram…	groups : - Women Self Help Group members and chief - headmasters of elementary schools - students - health workers	in villages (no detail)	no detail	no detail	difficulty, but no solution : The problem of long distance migrant population, forming about 25% of the community, is yet another aspect to be considered to achieve higher drug compliance	no strategy	no detail
Krentel A, Fischer P, Manoempil P, Supali T, Servais G, Rückert P. Using knowledge, attitudes and practice (KAP) surveys on lymphatic filariasis to prepare a health promotion campaign for mass drug administration in Alor District, Indonesia. TROPICAL MEDICINE & INTERNATIONAL HEALTH. 2006;11(11):1731–40.	Krentel 2006	1	Indonesia	Asia	Neglected tropical diseases	9	302	Using knowledge, attitudes and practice (KAP) surveys on lymphatic filariasis to prepare a health promotion campaign for mass drug administration in Alor District, Indonesia	Consensus		Tropical Medicine and International Health	doi:10.1111/j.1365-3156.2006.01720.x	2006	Alison Krentel, deutsche Gesellschaft fu¨r Technische Zusammenarbeit (GTZ) SISKES Project, Kupang, Indonesi	Paul Ruckert, deutsche Gesellschaft fu¨r Technische Zusammenarbeit (GTZ) SISKES Project, Kupang, Indonesi	Using knowledge, attitudes and practice (KAP) surveys on lymphatic filariasis to prepare a health promotion campaign for mass drug administration in Alor District, Indonesia	Qualitative	investigate into people’s knowledge, attitudes and practices regarding LF in Alor District, eastern Indonesia through the adminis- tration of two knowledge, attitudes and practice (KAP) surveys and how these results were used to prepare and evaluate the social mobilization component of a pilot MDA in five villages.		2002	Rural	5 villages	5 villages : Alila Timur (population 770), Maukuru (437), Kamot (878), Probur (1650) and Pante Deere (642).	total	Lymphatic filariasis	diethylcarbamazine (DEC) and albendazole	- single dose DEC (based on 6 mg/kg translated into age- based dosing table for simplicity) combined with alben- dazole (400 mg) - village drug distributors were given analgesics, anti-pyretic and antihistamines and a simplified dosage table to administer for adverse reactions. - In those villages with B. timori, health staff remained in the village on the first night to relieve the apprehensions…	?	no description, state ?	No		design	participation of the community, social mobilization	No		No		Increase compliance rates, Decrease the rate of hesitancy due to past negative effect of adverse reactions	- Increase compliance rates - Decrease the rate of hesitancy due to past negative effect of adverse reactions	- informational materials : -> Survey KAP 1: both closed and open-ended questions: eliciting responses about the following: (1) knowledge of LF in terms of local names, transmission, symptoms, prevention and the information source; (2) attitudes if the disease was considered to be a problem and if so, what kind of problem; and (3) practices with regard to participation in MDA and treatment-seekin…	- Survey KAP 1 : -> tested for clarity and comprehension in one village, then changes to the questionnaire -> 2-day training period on questionnaire administration - Construction of health promotion campaign -> research for communication strategies in past surveys in the region, discussions with key persons in civil society and govern- ment. -> construction of material -> All materials were check…	- Interviewers : from the district health authority in the district capital, from the provincial capital or privately hired. - Health staff trained community volunteers (drug dis- tributors and village leaders) : conducting a village census and for disseminating infor- mation about LF - Research team : 4 data entry assistants, ...	- General population - KAP : 335 persons (+ 40 additional) above the age of 15 years, chosen randomly controlling for gender.	- KAP : at home - MDA : depends	- strategy and concept development (design, testing and revision) : 10 weeks, - preparation of the campaign and drug distribution [training of health staff and community health workers (CHW)] : 3 weeks, - campaign itself : 5 weeks (including mopping up of those persons who missed the initial drug distribu- tion) Pre-test < 10 days before MDA, then post-test < 15 days after MDA	Changes to the campaign after the test (focus groups and interviews) : - words such as ‘prevalence’, ‘per cent’ and ‘epidemic’ be removed and replaced with easier concepts	0	not described	not described
Legge H, Kepha S, Prochazka M, Halliday K, Pullan R, Gwayi-Chore MC, et al. Implementer and recipient perspectives of community-wide mass drug administration for soil-transmitted helminths in Kwale County, Kenya. PLoS Negl Trop Dis. 2020 Apr;14(4):e0008258.	Legge 2020	1	Kenya	Africa	Neglected tropical diseases	32	18	Implementer and recipient perspectives of community-wide mass drug administration for soil-transmitted helminths in Kwale County, Kenya.	Consensus		PLOS Neglected tropical diseases	https://doi. org/10.1371/journal.pntd.0008258	2020	Hugo Legge, Department of Disease Control, Faculty of Infectious and Tropical Diseases, London School of Hygiene & Tropical Medicine, London, United Kingdom,	Doris Njomo, Eastern and Southern Africa Centre of International Parasite Control, Kenya Medical Research Institute, Nairobi, Kenya	Implementer and recipient perspectives of community-wide mass drug administration for soil-transmitted helminths in Kwale County, Kenya	Qualitative	qualitative study to explore perspectives of implementers and recipients of community-wide MDA for STH on various implementation aspects. In this paper, we present the results of an analysis focused on understanding key components of the reach and uptake of the intervention.	2015-2017	2015	Rural	district	Kwale County	all	soil transmitted helminthiases : lymphatic filariasis (LF), onchocerciasis, trachoma, and schistosomiasis.	albendazole	- RCT: standard school-based MDA using albendazole was delivered in the control arm while in the interven- tion arms, community-wide MDA with albendazole was delivered annually and bi-annually via door-to-door distribution over an eight-day period. - Delivery leveraged MoH community health service structures by recruiting existing frontline health workers, known as Com- munity health volunteers (…	state	national NTD control programs	Yes		intervention	community mobilization	No		No		to improve uptake			. Community mobilization and engagement was conducted through forums involving chiefs, ward administrators and CHAs, and meetings and door-to-door visits conducted by village elders.
Adhikari B, Phommasone K, Pongvongsa T, Kommarasy P, Soundala X, Henriques G, et al. Factors associated with population coverage of targeted malaria elimination (TME) in southern Savannakhet Province, Lao PDR. Malar J. 2017 Oct 23;16(1):424.	Adhikari 2017	1	Laos	Asia	Malaria	20	81	Factors associated with population coverage of targeted malaria elimination (TME) in southern Savannakhet Province, Lao PDR.	Consensus		Malaria journal	DOI 10.1186/s12936-017-2070-y	2017	Bipin Adhikari, Mahidol-Oxford Tropical Medicine Research Unit, Faculty of Tropical Medi- cine, Mahidol University, Bangkok, Thailand. Centre for Tropical Medicine and Global Health, Nuffield Department of Medicine, Churchill Hospital, Oxford, UK. Kellogg College, University of Oxford, Oxford, UK	Mayfong Mayxay, Centre for Tropical Medicine and Global Health, Nuffield Department of Medicine, Churchill Hospital, Oxford, UK Lao-Oxford- Mahosot Hospital-Wellcome Trust Research Unit (LOMWRU), Microbiology Laboratory, Vientiane, Laos Faculty of Postgraduate Studies, University of Health Sciences, Vientiane, Laos.	Factors associated with population coverage of targeted malaria elimination (TME) in southern Savannakhet Province, Lao PDR	Quantitative	this article explores the factors associated with participation in MDA as a part of TME	2016	2016	Rural	4 villages	2 villages	total	malaria		Villagers were given anti-malarials as directly-observed therapy (DOT). The anti-malarial regimen consisted of three rounds of 3 days of dihydroartemisinin piperaquine (DHAP) and a single low dose of primaquine (PQ) at monthly intervals (Fig. 2). Blood samples were collected before the mass antimalarial administration and then every 3 month for 12 months to detect and quantify para- sitaemia [6].	ngo	TME program: Billand Melinda Gates Foundation and the Wellcome Trust	Yes		all		No		Yes	This entails a range of activities to support and facilitate the uptake of an intervention and adherence, such as providing health education during community meetings or house-to-house visits. Community engagement is also a means of promoting sustainable change through increasing the health literacy and building local capacity	To maximize coverage in target populations	These activities were intended to improve villagers’ understanding of the MDA, the blood draws and of malaria in general—issues that have been recognized as barriers to participation	health education tools: videos about TME and MDA made by the study team, a malaria guide book with pictorial rep- resentation of the concept of TME, and a T-shirt with a message about malaria elimination.	In Laos, community engagement com- prised five key elements. (1) Meetings with authorities at various levels before initiating village-level activities (2) Formative research (knowledge, attitudes and per- ceptions towards malaria and MDA) to formulate an appropriate approach at village level e.g. designing material that used pictorial explanations for TME because of villagers’ low levels of lite…	study team village malaria workers (VMWs)	villagers	in villages	no description	no description	no description	The villagers’ rea- sons for partial or non-participation were discussed in meetings, and those who voiced concerns about MDA were sought out and provided with additional health education during house-to-house visits .	no description
Adhikari B, Pell C, Phommasone K, Soundala X, Kommarasy P, Pongvongsa T, et al. Elements of effective community engagement: lessons from a targeted malaria elimination study in Lao PDR (Laos). Glob Health Action. 2017;10(1):1366136.	Adhikari 2017		Laos	Asia	Malaria	16	102	Elements of effective community engagement: lessons from a targeted malaria elimination study in Lao PDR (Laos).	Consensus	1	GLOBAL HEALTH ACTION	https://doi.org/10.1080/16549716.2017.1366136	2017	Bipin Adhikari, Mahidol-Oxford Tropical Medicine Research Unit, Faculty of Tropical Medicine, Mahidol University, Bangkok, Thailand; bCentre for Tropical Medicine and Global Health, Nuffield Department of Medicine, Churchill Hospital, Oxford, UK; cKellogg College, University of Oxford, Oxford, UK	Phaik Yeong Cheaha, Mahidol-Oxford Tropical Medicine Research Unit, Faculty of Tropical Medicine, Mahidol University, Bangkok, Thailand; bCentre for Tropical Medicine and Global Health, Nuffield Department of Medicine, Churchill Hospital, Oxford, UK;	Elements of effective community engagement: lessons from a targeted malaria elimination study in Lao PDR (Laos)	Qualitative	Present the elements of effective community engagement for mass antimalarial administration	03/2015 - 05/2015	2015	Rural		4 villages (population : 371 - 526 people)	whole population of villages	malaria		3 monthly rounds of treatment Day 1: dihydroartemisinin piperaquine (DHAP) and a single low dose primaquine Day 2 and 3:DHAP alone		Bill and Melinda Gates Foundation, Wellcome Trust	Yes		all		No		Yes	"process of working collaboratively with relevant partners who share common goals and interests"	"promote coverage", "maximize the probability of interrupting local malaria transmission", "promote understanding of the benefits of MDA"	promoting uptake of MDA to maximize the probability of interrupting local malaria transmission Theoric : - Towards a framework for community engagement in global health research	Informational ressources : - posters, power points, malaria guide book - audio-visual movie, locally made video - Augmentation of health care through mobile health campsmobile health camps Benefits : - residents of village : free routine health care, with partial financial support (up to 30% of the total cost) for major accidents and surgical conditions + paid travel reimbursements. - Volunteers …	- meetings with the local Research Unit (LOMWRU) : building on their experience of coordinating activities in the area, allowed the identification of relevant local stakeholders - meetings with provincial authorities : securing permission from the authority - meetings with district authorities (health authorities and political leaders) : inform and seek their opinions concerning the objectives, d…	Mahidol-Oxford Tropical Medicine Research Unit, Faculty of Tropical Medicine, Mahidol University, Bangkok, Thailand Funding : Bill and Melinda Gates Foundation, Wellcome Trust Human ressources : - TME team : 2 PhD researchers, a physician, a lab assistant, a logistician - local coordinator, familiar with the village authorities and spoke Lao Theung - 2 Laotian social scientists - Village voluntee…	- 4 randomly selected villages (population : 371 - 526 people) : 2 with MDA intervention, 2 control villages. General population - LOMWRU research team - provincial authorities (health and government) - District head - Volonteers	- Nong District, Savannakhet Province, southern Laos, near the vietnamise border - Rural and remote area, only one village (PMM) has a health center within	- Sept 2015 - Aug 2016 - Formative research : prior to commencing community engagement activities in the village and continued throughout the study	Continuous monitoring of the community’s response to the intervention and the community engagement activities and adapting the approach accordingly Modification of activities and interventions: - Adaptation of CE tools (poster II), audio-visual movie, locally made video - Identify particular villages and the households where malaria was poorly understood or if there were rumors or misconceptions …	- In one study village (PMM), during MDA, the first round (day 1) coverage was lower than in the other villagers (65%). The village volunteers therefore held meetings and garnered feedback from the community members. - specific concerns about adverse events (both real and perceived) and large number of villagers demanded intravenous (IV) saline infusions. In response, free health care was strengt…	No information	No information
Adhikari B, Phommasone K, Kommarasy P, Soundala X, Souvanthong P, Pongvongsa T, et al. Why do people participate in mass anti-malarial administration? Findings from a qualitative study in Nong District, Savannakhet Province, Lao PDR (Laos). Malar J. 2018 Jan 9;17(1):15.	Adhikari 2018		Laos	Asia	Malaria	19	85	Why do people participate in mass anti-malarial administration? Findings from a qualitative study in Nong District, Savannakhet Province, Lao PDR (Laos).	Consensus	2	Malar J	https://doi.org/10.1186/s12936-017-2158-4	2018	Adhikari Mahidol-Oxford Tropical Medicine Research Unit, Faculty of Tropical Medicine, Mahidol University, Bangkok, Thailand	Christopher Pell Mahidol-Oxford Tropical Medicine Research Unit, Faculty of Tropical Medicine, Mahidol University, Bangkok, Thailand	Why do people participate in mass anti-malarial administration? Findings from a qualitative study in Nong District, Savannakhet Province, Lao PDR (Laos)	Qualitative	This article examines how the community engagement activities and the local social and cultural context affected the uptake of mass-antimalarial administration in target villages in Laos	2015	2015	Rural		four villages	whole population	malaria	DHA/PQ, primaquine	MDA of dihydroarte-mesinin-piperaquine (DHA-PPQ) for 3 days and a single low dose primaquine every month for 3 months, followed by blood surveys every 3 months for 1 year. Blood sur- veys in intervention and control villages involved collection of venous blood sample (3 ml from adults and 0.5 ml from children ≤ 5 years) from all participants.		Bill and Melinda Gates Foundation and the Wellcome Trust	Yes		all		No		No		to promote the uptake of MDA and blood surveys	- aimed at promoting population coverage - aim of engendering ethical global health research through, for example, socially responsible knowledge production, capacity building and health promotion, through sustainable changes in health behaviour	- a systematic literature review, formative research and ongoing feedback from stakeholders - design of educational tools, such as audio-visual shows, a malaria guidebook, posters, and locally made videos - Participants: USD ~ 12 per round that entailed 3 days participation (100,000 Kip/for 3 days) + cooking utensils (a set containing bowls, plates and spoons), T-shirts printed with the malaria p…	Community engagement activities were similar across all four (intervention and control villages) villages BEFORE MDA - Authority Sensitization (1 day, Nov 2015) - TME Meeting (1 day, Nov 2015) - Community Engagement workshop at MORU (2 days, Nov 2015) - CE book preparation for villagers (5 days, nov 2015) - District Level Meeting (A general description of TME as a booklet was distributed) (1 day,…	cf study n1	cf study n1	cf study n1	cf study n1	cf study n1	- Reports of side effects : the study team augmented the health care provision: study physicians subsequently spent more time in the villages; the quantity and range of medi- cines available free of charge was increased; and health centre staff along with TME staff visited the households of participants who reported complaints. Meetings were held to explain and answer the adverse events such as t…	cf study n1	cf study n1
Dembélé M, Bamani S, Dembélé R, Traoré MO, Goita S, Traoré MN, et al. Implementing Preventive Chemotherapy through an Integrated National Neglected Tropical Disease Control Program in Mali. Lammie PJ, editor. PLoS Negl Trop Dis. 2012 Mar 20;6(3):e1574.	Dembélé 2012	1	Mali	Africa	Neglected tropical diseases	5	723	Implementing Preventive Chemotherapy through an Integrated National Neglected Tropical Disease Control Program in Mali	Consensus		PLOS Neglected tropical diseases	10.1371/journal.pntd.0001574	2012	Massitan Dembélé, programme National d’Elimination de Filariose Lymphatique du Mali, Bamako, Mali,	Yaobi Zhang, Helen Keller International, Regional Office for Africa, Dakar, Senegal	Implementing Preventive Chemotherapy through an Integrated National Neglected Tropical Disease Control Program in Mali	Quantitative	This current paper serves as a report on the progress made by the integrated national NTDCP in Mali, drawing from objectives achieved, documented experiences and pertinent lessons learned of the program from 2007 to 2011, and focusing on only aspects of integrated MDA activities. USAID funds support all the integrated PCT-related activities and procurement of PZQ.	2007-2011	2007	Both	national	national	all	Neglected tropical diseases (NTDs): lymphatic filariasis (LF), onchocerciasis, schistosomiasis, soil-transmitted helminthiasis (STH, including ascariasis, hook- worm infection and trichuriasis) and trachoma.	Praziquantel, Albendazole, Ivermectine, Zithromax	Division of Disease Control and Prevention (DPLM) is responsible for coordinating the activities of control and elimination of priority diseases in Mali. For long-term sustainability and local capacity building, the NTD control activities were integrated into the primary health care system at local level. Community health center workers (CHCWs) play an important role in the program as their routi…	USAID+ngo	The National Integrated Neglected Tropical Diseases (NTD) Control Program in Mali is supported by the USAID NTD Control Program managed by RTI International and implemented by Helen Keller International. The National Trachoma Control Program also received support from the Conrad N. Hilton Foundation through Helen Keller International, and the Carter Center.	No		implementation only	community mobilization	No		No			- aimed to promote country ownership of the control program through increasing government funding and support to the NTDCP activities and to mobilize resources from existing and potential partners. - mobilizing funds to support CDDs in some districts.	500 posters radio and television messages Images of severe cases of each of the five NTDs 3,000 counseling cards	Extensive advocacy was conducted before each round of MDA and sufficient information was given to the general public about the national program. At sub-country level, advocacy activities were focused on mobilizing support from local authorities at the regional, district and community levels. Several meetings between the various stakeholders (Regional Directorates of Health, the Regional Offices o…	not described	not described	not described	poster : during the month immediately preceding the campaigns, and throughout the duration of the campaigns. radio + TV: 20 days before as well as during the campaign	not described	not described	not described	not described
Kajeechiwa L, Thwin MM, Nosten S, Tun SW, Parker D, von Seidlein L, et al. Community engagement for the rapid elimination of malaria: the case of Kayin State, Myanmar. Wellcome Open Res. 2017;2:59.	Kajeechiwa 2017	1	Myanmar	Asia	Malaria	23	68	Community engagement for the rapid elimination of malaria: the case of Kayin State, Myanmar.	Consensus	7	Wellcome open research	https://doi.org/10.12688/wellcomeopenres.12051.1	2017	Ladda Kajeechiwa, Shoklo Malaria Research Unit, Mahidol Oxford Tropical Medicine Research Unit, Mae Sot, Thailand	Phaik Yeong Cheah, Mahidol Oxford Tropical Medicine Research Unit, Faculty of Tropical Medicine, Mahidol University, Bangkok, Thailand Centre for Tropical Medicine and Global Health, Nuffield Department of Clinical Medicine, University of Oxford, Oxford, UK	Community engagement for the rapid elimination of malaria:The case of Kayin State, Myanmar	Qualitative	Description of the community engagement efforts related to a Targeted Malaria Elimination (TME) project in four Kayin State villages, some of the challenges encountered and the lessons learnt	Between May 2013 and June 2015	2013	Rural		4 villages, with very few all-weather roads Contested areas of Eastern Kayin State, near the border with Thailand	whole	malaria	dihydroartemisinin-piperaquine , primaquine	- census to establish the potentially eligible population. - establishment of a malaria post in each study community, stocked with basic medical supplies and trained, paid staff. - three rounds of MDAs, the first and last MDA were preceded and followed by prevalence surveys of the entire community using a highly sensitive uPCR11. The three rounds of MDA were conducted one month apart, each round …	ngo	Wellcome Trust, and the Bill and Melinda Gates Foundation	Yes		all		No		Yes	An inclusive definition of community engagement was adopted, ranging from one-to one-direct engagement targeted at key people such as village and religious leaders to the more indirect type of engagement with the wider community. (No citation)	- to reach high coverage, - to inform the potential participants of the benefits and risks of MDA, - to encourage active participation and good adherence to the medication, - to gain community trust	- to reach high coverage, - to inform the potential participants of the benefits and risks of MDA, - to encourage active participation and good adherence to the medication, - to gain community trust	- ancillary care: malaria posts - water supply was identified as a priority by all four villages: water catchment and distribution systems and public latrines were built - Small gifts such as food bundles and household items (e.g. instant noodles, cooking oil, soap) were given to villagers during MDA visits. - No individual monetary incentives were provided. Meetings took place in village communi…	- Two-day training workshops, with village volunteers and community leaders (village leaders, village administrative staff, monks, and those responsible for health in the village, so 20 to 50 people). -> Topics : malaria (lifecycle, transmission, drug resistance, treatment, symptoms), MDA (rationale, procedures, the reasons for uPCR testing, blood draws, and why participation of the entire popula…	The community engagement teams consisted of mainly local people (authors: LK, MMT, SN and SWT) and was led by a senior and respectable member of the Karen community (author: LK), supported by a central team (authors: DT and PYC). Having local and senior members from the Karen community was important so that engagement can be guided by adequate local knowledge and experience in the region, as well…	general population	4 villages	one year, no other detail	0	water supply was identified as a priority by all four villages: water catchment and distribution systems and public latrines were built in each of the study villages.	- Team members embedded themselves in the community and engaged in general rapport building activities, joining in village religious ceremonies. + were hosted by villagers in their homes during the intensive MDA and survey days. Social activities with villagers allowed the team to learn more deeply about the realities of village life, seasonal work and obliga- tions, and villagers’ priorities. Th…	0
Sahan K, Pell C, Smithuis F, Phyo AK, Maung SM, Indrasuta C, et al. Community engagement and the social context of targeted malaria treatment: a qualitative study in Kayin (Karen) State, Myanmar. Malar J. 2017 Feb 14;16(1):75.	Sahan 2017		Myanmar	Asia	Malaria	26	55	Community engagement and the social context of targeted malaria treatment: a qualitative study in Kayin (Karen) State, Myanmar.	Consensus		Malaria Journal	10.1186/s12936-017-1718-y	2017	Kate Sahan, The Ethox Centre, Nuffield Department of Population Health, University of Oxford, Old Road Campus, Oxford OX3 7LF, UK	Phaik Yeong Cheah, The Ethox Centre, Nuffield Department of Population Health, University of Oxford, Old Road Campus, Oxford OX3 7LF, UK	Community engagement and the social context of targeted malaria treatment: a qualitative study in Kayin (Karen) State, Myanmar	Qualitative	explores the community engagement that was undertaken as part of TMT and its impact, along with that of the local social and cultural context, on attitudes and behaviours towards TMT.	2014	2014	Rural	10 villages	10 villages, the most southern township of the Kayin State, remote	whole	malaria		- census to establish the potentially eligible population - three rounds of anti-malarial administra- tions (1 month apart - , the first and last of which were respectively pre- ceded and followed by representative prevalence surveys using a highly sensitive quantitative PCR (qPCR)		Targeted Malaria Elimination programme supported by the Wellcome Trust (101148/Z/13/Z) and the Bill and Melinda Gates Foun- dation (BMGF OPP1081420)	Yes		all		No		No	not really, but Community engagement is, however, a commonly used term in international health research meaning its definition and function differs widely. Some researchers prioritize community engagement to promote the success of projects, in terms of study objectives or health outcomes, whereas others focus on its value in promoting ethical research practice	to promote coverage (and adherence)	The aim of community engagement was to present the TMT study in a manner that would encourage under- standing and buy-in among the target communities and result in a high coverage of the TMT interventions.	Incentives for villagers: -1000 Myanmar Kyats (approximately 1 USD) per dosing visit. - balloons for children, books, wrist bands, T-shirts and umbrellas - snacks and drinks were distributed at meetings or as part of dosing visits.	- Senior members of the TMT team discussed the pro- ject with village authority figures and institutions to obtain approval. - Many small group discussions between the villagers and staff. Meetings were conducted, either by prior appointment and arranged by authority figures, or opportunistically to maximize numbers: such events involved whole villages, part village ‘clusters’, social groupings, …	The TMT team, including one community engagement coordinator, and four to six locally hired field assistants	- activities focused on local village authority figures, in addition to villagers themselves. Village leaders and secretaries (who acted as liaisons between villagers and the Burmese military, collecting military tax and manpower) or other key individuals, such as teachers, VHWs, traditional healers, monks and representatives of armed groups also par- ticipated in community engagement activities.…	in villages	Before, during and after MDA intervention.	- Staff adapted the intensity of community engagement according to villagers’ responses to TMT. - Common questions were noted by staff and disseminated at TMT team update meetings in an effort to respond to community needs and adapt existing approaches.	- Adaptation to the presence of armed groups: One armed group required staff to re-translate study documentation, even though it was already available in the local language. Staff were also filmed by that group. Soldiers attended village community engagement meet- ings. A special community engagement session was even arranged in their mess. - Sometimes, to achieve this, villagers were followed in…		A lack of detailed written procedures for how commu- nity engagement should be conducted meant that staff relied on verbal communication of the strategy. In addi- tion, the intensity of the work in a tough rural region led to high staff turnover over the course of the study, and new staff were sometimes unaware of the community engage- ment activities conducted by previous staff. Staff suggested …
Tangseefa D, Monthathip K, Tuenpakdee N, König A, Kajeechiwa L, Thwin MM, et al. “Nine Dimensions”: A multidisciplinary approach for community engagement in a complex postwar border region as part of the targeted malaria elimination in Karen/Kayin State, Myanmar. Wellcome Open Res. 2018;3:116.	Tangseefa 2018		Myanmar	Asia	Malaria	17	91	"Nine Dimensions": A multidisciplinary approach for community engagement in a complex postwar border region as part of the targeted malaria elimination in Karen/Kayin State, Myanmar.	Consensus		Wellcome open research	https://doi.org/10.12688/wellcomeopenres.14698.2	2019	Decha Tangseefa, Center for Southeast Asian Studies, Kyoto University, Kyoto, 606-8501, Japan	Francois Nosten, Shoklo Malaria Research Unit, Mahidol-Oxford Research Unit, Faculty of Tropical Medicine, Mahidol University, Mae Sot, 63110, Thailand	“Nine Dimensions”: A multidisciplinary approach for community engagement in a complex postwar border region as part of the targeted malaria elimination in Karen/Kayin State, Myanmar	Qualitative	to acquire a deeper understanding of the material conditions, socio-cultural contexts and political entanglements that led to creating effective CE activities in the context of malaria elimination. to better articulate concepts necessary for tailored CE activities in this region.	2013-	2013	Rural		state-boundary, heterogeneous terrains, post- war area	total	malaria		key TME activities such as antimalarial drug distribution; blood sampling surveys; provi- sion of basic health care; and monitoring migration/movement of participants.		Targeted Malaria Elimination (TME) programme in Cambodia, Lao PDR, Myanmar, the Myanmar- Thailand border and Vietnam	Yes		all		Yes	ongoing discussion as to what constitutes ‘community’, + references	No	CE has involved five key elements that have been tailored to each respective site: 1) stakeholder and authority engagement; 2) enlisting local human resources; 3) utilizing formative research prior to conducting MDA tri- als; 4) responsiveness and adapting to local challenges as they arise; and 5) sharing control and leadership with the commu- nity in deciding and organizing activities	To ensure high coverage rates and adherence			activities took the form of workshops, meetings and household visits with community leaders and members; exhibitions and educational activities targeting communities (including chil- dren); provision of ancillary care along with study related clinical monitoring; awareness campaigns through local media; enlisting village and community health workers for study implementation; and local theatre and…	The study field research team comprised three sets of people: the senior CE team, a social scientist (D.T.) and three social sci- ence research assistants. The CE team was part of the overall TME team, which also included: a logistics team managing sup- plies and transport; a survey team; and an information technology team responsible for GPS mapping and participant registration.
Garfield RM, Vermund SH. Health education and community participation in mass drug administration for malaria in Nicaragua. Soc Sci Med. 1986;22(8):869–77.	GARFIELD 1986	1	Nicaragua	America	Malaria	8	325	HEALTH-EDUCATION AND COMMUNITY PARTICIPATION IN MASS DRUG ADMINISTRATION FOR MALARIA IN NICARAGUA	Consensus	6	Soc Sci Med	10.1016/0277-9536(86)90241-8	1986	RICHARD M GARFIELD, Divisions of Population and Family Health and Epidemiology, School of Public Health and Department of Pediatrics, College of Physicians and Surgeons, Columbia University, New York, NY 10032, U.S.A.	STEN H. VERMUSD, Divisions of Population and Family Health and Epidemiology, School of Public Health and Department of Pediatrics, College of Physicians and Surgeons, Columbia University, New York, NY 10032, U.S.A.	Health education and community participation in mass drug administration for malaria in Nicaragua	Qualitative	This report reviews aspects of health education and community participation in a 1981 MDA campaign in Nicaragua.	1981	1981	Both	national	national	everyone > 1 yo	malaria	primaquine, chloroquine	3 day schedule curative chloroquine doses + subcurative primaquine doses different doses according to the day of administration and the age of the recipient. A total of nine dose schedules were put into color-coded envelopes by volunteers from the Ministry of Health, the Militia and some mass organizations. The packets were distributed throughout the country according to data collected in the mal…	state	Ministry of Health estimates that it spent a total of 2.5 million cordobas (10 cordobas = US$1) on the campaign. The United Nations Development program donated equipment worth about $2 million, including jeeps, trucks, motorcycles, out- board motors for boats, drugs and laboratory equipment. A rough estimate of the total monetary costs for the campaign, including amortization of capital equipment…	No		all	community participation	No		No		population coverage	- preexisting nationwide literacy campaign - preexisting mass organisation : groups of commu- nity residents with common interests or similar backgrounds -> legally constituted groups, clandestine groups, a myriad of community, labor, church, and governmental groups also par- ticipated in the 1981 MDA this campaign’s goal was to reduce transmission of the disease to a critical threshold in hopes …		Brigadistas: -> take a nationwide census to estimate the number of drugs to ‘be distributed and to give an opportunity to speak with residents about the upcoming malaria campaign. -> give the drugs -> fill in the report forms provided by MISSA. Media campain: All three of the country’s daily newspacers carried arti- cles about malaria and the campaign in the days :about 300 advertisements. cartoo…	United Nations Development Program : funding Health ministry MINSA -> created a division for health education (Oficina de Las Jornadas Populares de Salud, JPS) -> provided technical advice JPS trained 11000 volonteers during workshops to serve as health auxiliaries during campaigns Creation of Popular Health Councils : -> organizing and implementing campaigns in their local communities -> brought…	entire Nicaraguan population above one year of age	whole country	1981	No	Negative publicity: - Doctors associated with an opposition political party published a news- paper article in La Prensa paradoxically entitled, ‘Doctors Offer to Assist Campaign’, which purported to announce dangers of the anti-malarials to women and children, listing without documentation cases of blindness, spontaneous abortion. amnesia and sudden death from chloroquine and primaquine. - sprea…	Some groups were less active than expected, -> additional members of the CDS and the Militia were recruited to help High drop-out rate for brigadistas, especially from the youth organization -> training of more brigadistas in Managa caused a delay a several weeks in initiating the campaign
Piotrowski H, Gwani N, Yashiyi J, Oluwole A, Ayuba S, Surakat M, Adekeye O, Lar L, Kevin DG, Lawong BD, Ntuen U, Islamiat S, Kafil-Emiola M, Usman H, Theobald S, Thomson R, Dean L, Ozano K. Promoting equity through inclusive learning, planning and implementing: lessons from Nigeria's mass drug administration programme for neglected tropical diseases. Int Health. 2023 Mar 24;15(Suppl 1):i63-i74. d…	Piotrowski 2023		Nigeria	Africa	Neglected tropical diseases	21	78	Promoting equity through inclusive learning, planning and implementing: lessons from Nigeria's mass drug administration programme for neglected tropical diseases.	Consensus		International Health	https://doi.org/10.1093/inthealth/ihac053	2023	Helen Piotrowski, Department of International Health, Liverpool School of Tropical Medicine, Liverpool, UK	Kim Ozano, Department of International Health, Liverpool School of Tropical Medicine, Liverpool, UK	Promoting equity through inclusive learning, planning and implementing: lessons from Nigeria’s mass drug administration programme for neglected tropical diseases	Qualitative	Sharing of lessons learned through the PAR research. By bring- ing together PAR and LHS approaches, this research has iden- tified nine key steps to support best practice for inclusive plan- ning and implementation in disease programmes.	2019-2021	2019	Both	2 districts	two Nigerian states: Ogun, in the southwest, has 20 LGAs (local government areas), and Kaduna, in the northwest, has 23 LGAs.	whole	NTDs	Praziquantel, Albendazole, Ivermectine, Zithromax	?	state+ngo+ DFID	study : funded by the COUNTDOWN programme, which is a multidisciplinary research consortium ded- icated to investigating cost-effective, scaled-up and sustainable solu- tions necessary to control and eliminate the seven most common NTDs. COUNTDOWN (2014–2021) was funded by UK Aid, part of the Foreign, Commonwealth and Development Office.	Yes		all	community participation	No		No		sustainably and equitably reach their proposed populations.	Lessons from previous studies : Multilevel health systems actors, communities and teachers identified lack of community engagement as a bottle- neck to achieving equitable coverage of MDA within different and emerging contexts (border, migrant, rural and urban) of Nigeria. Coverage for communities was unequally distributed, with key marginalised populations such as women, people with disabilities…	Tools produced : - Learning packs for school-based deworming and community- based distribution - Draft PGP - Action plan templates - Final PGP - Short introductory video r MDA planning video - Costing tool for the PGP - SOPs	- creating of working groups (co-researchers) - Piloting and evaluating implementation of action plans (2018–2019) : community evaluation of MDA (focus group discussion, problem tree analysis and in-depth interviews) and process (action logs, meeting observations and reports, ethnographic observations) and this was used to inform the development of the PGP. - Developing the PGP as a new approach …	- Core research team : includes social scientists from Sight- savers Nigeria as part of the COUNTDOWN Consortium. - working group: engagement of co-researchers who were NTD stakeholders from different levels of the health system, federal, state and LGAs developed to support the process throughout Across these three levels of the health system administration are NTD teams who, together with commun…			annually	Using analysis of data collected in PAR cycle 1, co-researchers developed insights into context-specific barriers and enablers to programmatic challenges, with a specific focus on identifica- tion of barriers to the attainment of programme equity within their LGAs. - From Distribution of medicines through house-to-house method --> barriers and enablers of MDA at the local level considered through…	- Insufficient time for training : Mechanisms and communication channels such as WhatsApp were set up to facilitate this. - Insufficient time for action planning at local and LGA levels, which resulted in action plans not be- ing developed in accordance with the PGP prior to MDA. local-level planning meetings were observed to be rushed and some participants did not have copies of the PGP to suppo…
Adekeye O, Ozano K, Dixon R, Elhassan EO, Lar L, Schmidt E, et al. Mass administration of medicines in changing contexts: Acceptability, adaptability and community directed approaches in Kaduna and Ogun States, Nigeria. Dutra WO, editor. PLoS Negl Trop Dis. 2020 Nov 25;14(11):e0008857.	Adekeye 2020	1	Nigeria	Africa	Neglected tropical diseases	4	724	Mass administration of medicines in changing contexts: Acceptability, adaptability and community directed approaches in Kaduna and Ogun States, Nigeria	Consensus		PLOS NEGLECTED TROPICAL DISEASES	https://doi. org/10.1371/journal.pntd.0008857	2020	Oluwatosin Adekeye, Sightsavers, Nigeria Country Office, Kaduna State, Nigeria,	Laura Dean, Department of International Public Health, Liverpool School of Tropical Medicine, Pembroke Place, Liverpool, United Kingdom,	Mass administration of medicines in changing contexts: Acceptability, adaptability and community directed approaches in Kaduna and Ogun States, Nigeria	Qualitative	The aim of this study was to explore current strengths and weaknesses of CDI approaches in MAM delivery and provide recommendations of good practices and implications for future research	has been ongoing for 20 years in Kaduna and 18 years in Ogun	2000	Both			total	NTDs: lymphatic filariasis (LF), onchocerciasis, schistosomiasis, soil transmitted helminths (STH) and trachoma				The NTD pro- gramme in Kaduna receives significant funding from the UK Department for International Development (DFID) and technical support from the non-governmental organisation (NGO) Sightsavers, whilst Ogun State receives limited funding from the United Nations Children’s Fund (UNICEF) and the World Health Organisation (WHO) on an ad-hoc basis. Ogun state received no technical support from NG…	Yes		all	Community directed interventions	No		No				‘radio jingles’	CDDs : deliver health messages sensitisation in the sensitisation in the markets places, churches and mosques’	health workers and CDDs head teachers and other teachers traditional healers religious groups		Sensitisation in the markets places, churches and mosques’					in areas where the NTD pro- gramme has been implemented for many years (sometimes over 27), community and staff pro- gramme fatigue were described by key informants as having led to a complacency regarding community sensitization. In addition, FLHF staff, teachers and CDDs also reported sometimes leaving out ‘geographically hard to reach areas’ due to inadequate support and programme resources, s…
AKPALA C, OKONKWO P, NWAGBO D. MOBILIZATION FOR MASS-DISTRIBUTION OF IVERMECTIN IN EASTERN NIGERIA. HEALTH POLICY AND PLANNING. 1993;8(1):78–81.	Akpala 1993	1	Nigeria	Africa	Neglected tropical diseases	11	289	Mobilization for mass distribution of ivermectin in eastern Nigeria	Consensus	3	HEALTH POLICY AND PLANNING	https://doi.org/10.1093/heapol/8.1.78	1993	CYRIL O AKPALA, University of Nigeria Teaching Hospital, Enugu, Nigeria	DOUGLAS NWAGBO, University of Nigeria Teaching Hospital, Enugu, Nigeria	Mobilization for mass distribution of ivermectin in eastern Nigeria	Qualitative	This paper describes the process and outcome of community mobilization and participation in the mass distribution of ivermectin.	1989	1989	Rural	12 villages	12 villages (44 160 persons)	whole population, except children less than 5 years old, pregnant and lactating women and the seriously ill	Onchocerciasis	Ivermectin	- clinical examination and skin biopsies of the whole population to assess the prevalence of onchocerciasis - mass distribution of a single-dose of ivermectin. Those who had been dosed with ivermectin were monitored for a minimum period of 72 hours for any adverse effects	UN+world bank	Financial support from the UNDP/World Bank/WHO Special Programme for Research and Training in Tropical Diseases (TDR).	No		All	community participation	No		Yes	The Alma Ata conference on primary health care (WHO 1978) defined community participation as the process by which individuals and families assume responsibility for their own health and welfare, and for that of the community, and develop the capacity to contribute to their and the community's development In a report by Rifkin et al. (1988), an assessment of the degree of community participation w…	improving the degree of acceptability of health programmes	- increasing the chances of service utilization - aimed at drastically reducing the high prevalence of onchocerciasis	The Achi community's participation involved : - free labour and time by volunteers - the donation of food and already existing infrastructure No financial contributions	Prior to the start : - mapping of the study area, - census and registration of houses and the inhabitants One month prior to the start - meeting with the Igwe and his cabinet : explain the aims and objectives of the project, to exchange ideas on the causes and modes of presentation of onchocerciasis. The various stages of the project and possible avenues for ac- tive participation by the communit…	- Research team : the project manager is a senior lecturer in community medicine at the University Teaching Hospital in Enugu, the principal investigator is professor of pharmacology and therapeutics, and head of department at the University Teaching Hospital in Enugu - funding : UNDP/World Bank/WHO Special Programme for Research and Training in Tropical Diseases (TDR)	- The Achi community : 12 villages, divided into 24 political wards (estimated population of 44 160)	- Achi is a rural community situated fifty kilo- metres south of Enugu, the capital of Anambra State in Nigeria. - The vegetation is a mixture of forest and savan- nah types, and most of the population work in agriculture. - The community is served by two government health institutions - a maternity clinic and a primary health centre. There is also a general hospital located in the area, administ…	1989 - unique	not described	not described	not described	not described
Hodges MH, Smith SJ, Fussum D, Koroma JB, Conteh A, Sonnie M, et al. High coverage of mass drug administration for lymphatic filariasis in rural and non-rural settings in the Western Area, Sierra Leone. Parasites Vectors. 2010 Dec;3(1):120.	Hodges 2010	1	Sierra Leone	Africa	Neglected tropical diseases	6	722	High coverage of mass drug administration for lymphatic filariasis in rural and non-rural settings in the Western Area, Sierra Leone	Consensus		Parasites and vectors	10.1186/1756-3305-3-120.	2010	Mary H Hodges, Helen Keller International, PO Box 369, Freetown, Sierra Leone.	Yaobi Zhang, Helen Keller International, Regional Office for Africa, Dakar, Senegal.	High coverage of mass drug administration for lymphatic filariasis in rural and non-rural settings in the Western Area, Sierra Leone	Quantitative	This paper reports on the implementation strategy, social mobilization, the high coverage achieved in the UWA and RWA, and relative cost needed for each person treated.	2010	2010	Both	2 districts		all (except Pregnant women, the unwell and children < 5)	lymphatic filariasis	albendazole and ivermectin	5 day implementation by paid community health workers in a street by street and fixed health center distribution campaign. Implementation : - A launching ceremony filmed by National Television crews and broadcast that evening targeted the “middle classes” who witnessed senior medical and political figures participating in “directly observed treat- ment”. The Thursday launch enabled CHWs to access…	state+ngo+usaid	The National Neglected Tropical Disease (NTD) Task Force	No		all	Information, education and communication (IEC)+ social mobilization	No		No		increase population participation	increase population participation	- The ‘PCT image and Tag’ was reproduced in A4 laminated cards so that all councilors, PHU staff, CHWs, zonal supervisors and independent monitors could refer to the same image consistently. - This ‘PCT image and Tag’ was advertised in a leading newspaper for the duration of the campaign together with an editorial on the first day. - Posters with 'PCT Image and Tag' to explain dosage, diseases an…	Information, education and communication (IEC) - Frequently Asked Questions (FAQs) were developed to ensure that appropriate, consistent and culturally sensitive messages about LF, the NID campaign and exclusion cri- teria were disseminated to the health sector and wider public to minimize misinformation. - special emphasis was given in the FAQs requesting the more lit- erate to inform vulnerable…	- FAQs developed by the NTD Task Force and pre-tested - District Health Management Team-WA - The Director of Education, teachers - Peripheral Health Unit - Community Health Workers (CHWs)	Leaders: Councilors from Freetown City Council, Western Area Rural District Council, civil society, Interreligious Council, tribal leadership council Journalists Parents		- FAQs: 2 week pre-campaign launch - Social mobilization: over a 3-week period before MDA	The FAQs were repeatedly tested, improved, and disseminated in the 2 week pre-campaign launch responding to public feedback from community meetings, phone-ins or SMS mes- sages following radio discussions The interactive use of community radio with follow-up discussions based upon phone-in questions and SMS messages together with the extension, intensive social mobilization by all PHU staff in co…	no description	no description	no description
Kisoka W, Mushi D, Meyrowitsch DW, Malecela M, Simonsen PE, Tersbøl BP. DILEMMAS OF COMMUNITY-DIRECTED MASS DRUG ADMINISTRATION FOR LYMPHATIC FILARIASIS CONTROL: A QUALITATIVE STUDY FROM URBAN AND RURAL TANZANIA. J Biosoc Sci. 2017 Jul;49(4):447–62.	Kisoka 2017	1	Tanzania	Africa	Neglected tropical diseases	24	61	DILEMMAS OF COMMUNITY-DIRECTED MASS DRUG ADMINISTRATION FOR LYMPHATIC FILARIASIS CONTROL: A QUALITATIVE STUDY FROM URBAN AND RURAL TANZANIA.	Consensus		J. Biosoc. Sci.	10.1017/S0021932016000365	2016	WILLIAM KISOKA, National Institute for Medical Research, Dar es Salaam, Tanzania, †Tumaini University, Kilimanjaro Christian Medical College, Moshi, Tanzania	BRITT P. TERSBØL, Global Health Section, Department of Public Health, University of Copenhagen, Denmark	DILEMMAS OF COMMUNITY-DIRECTED MASS DRUG ADMINISTRATION FOR LYMPHATIC FILARIASIS CONTROL: A QUALITATIVE STUDY FROM URBAN AND RURAL TANZANIA	Qualitative	the aim of this paper was to examine the different forms of involvement in the campaign and the experiences of stakeholders concerning their part in community-directed distribution in two regions of Tanzania.	2011	2011	Both	2 districts	Lindi and Morogoro Regions Two districts – In Lindi Urban, 4 central and two peri-urban wards, population of 23,747 - Lindi Rural, Nachunyu Ward,, population of 9713	all	Lymphatic filariasis	ivermectin and albendazole	- drug distribution was done ‘house-to-house’, with distributors visiting every household in a selected area. - duration of three days in all regions	usaid	USAID donation	No		implementation	community mobilization, social mobilization	No		Yes		to promote a higher uptake of drugs, aim of social mobilization is ‘to stimulate the endemic communities to own and sustain program interventions and adhere to the strategies being used’	aim of social mobilization is ‘to stimulate the endemic communities to own and sustain program interventions and adhere to the strategies being used’	- Distributors were awarded a minor financial incentive for their work. - vehicles - posters - radio stations and televisions	public announcements were made from vehicles - Posters showing people taking drugs - local television and radio stations broadcasted the campaign. - The distributors were to be trained over three days	- local government representatives, health workers and community representatives such as community leaders and the selected drug distributors - distributors were selected by community leaders, health workers, or even by district counsellors. - Distributors were generally trained by health workers					- the selection of distributors was the locus of conflict between different stakeholders : health workers and community leaders. The community leaders complained that local health workers had overruled their decision about who should distribute drugs. Consequently, the community leaders aimed to convince their own people to refuse the drugs and withdrew their support for MDA activity. - actual tr…
Mohammed KA, Molyneux DH, Albonico M, Rio F. Progress towards eliminating lymphatic filariasis in Zanzibar: a model programme. Trends in Parasitology. 2006 Jul;22(7):340–4.	Mohammed 2006	1	Tanzania	Africa	Neglected tropical diseases	3	725	Progress towards eliminating lymphatic filariasis in Zanzibar: a model programme	Consensus		TRENDS in Parasitology	doi: 10.1016/j.pt.2006.05.010.	2006	Khalfan A. Mohammed, Programme Manager Ministry of Health and Social Welfare, PO Box 236, Zanzibar, United Republic of Tanzania	Francesco Rio, World Health Organization, Geneva 1211, Switzerland	Progress towards eliminating lymphatic filariasis in Zanzibar: a model programme	Qualitative	review of the program	2001-2006	2001	Rural	district	Zanzibar, 1 million people	all	Lymphatic filariasis	Annual single doses of two drug regimens, albendazole (400 mg) plus ivermectin (200 mg kgK1)	MDA with a single combined dose of ivermectin and albendazole once a year for 4–6 years The last Saturday of October was established as the annual F-day with a ‘mop-up day’ on the Sunday. The FPAs undertook door-to-door distribution, covering about 50 households each. All of the distributors had T-shirts with a logo of the PELF to identify themselves as representatives of the programme. Monitorin…	state	The Zanzibar Ministry of Health donations of albendazole and ivermectin (Mectizanw) by GlaxoSmithKline (http://www.gsk.com) and Merck and Co., Inc. (http://www.merck.com), respectively, and a catalytic grant from the Bill and Melinda Gates Foun- dation (http://www.gatesfoundation.org) to the Global Alliance (http://www.theglobalalliance.org), a public– private partnership.	No		intervention	Social mobilization	No		No		to ensure consistent and high drug coverage and compliance	to develop mechanisms to ensure consistent and high drug coverage and compliance.	- Information sheets - TV and radio programs - local newspapers produced articles - Posters, leaflets and slogans	campaign meetings were held with the National Task Force - Information sheets were produced by the PELF and distributed through schools. - TV and radio programs were designed, produced and aired, and local newspapers produced articles on PELF activities and F-Day. - Posters, leaflets and slogans carrying health messages were produced and distributed throughout the country. - Activities towards so…	- National Task Force : an advisory board of Zanzibar’s PELF derived from the leadership of different ministries, partner agencies such as the WHO, the United Nation’s Children’s Fund (UNICEF), non-governmental organizations, relevant national institutions, religious organizations and political parties. - drug distributors or ‘filarial preven- tion assistants (FPAs)	no detail	no detail	no detail	no detail	no detail	no detail	no detail
Mulebeke R, Wanzira H, Bukenya F, Eganyu T, Collborn K, Elliot R, et al. Implementing population-based mass drug administration for malaria: experience from a high transmission setting in North Eastern Uganda. Malar J. 2019 Aug 9;18(1):271.	Mulebeke 2018	1	Uganda	Africa	Malaria	12	217	Implementing malaria mass drug administration: Experience from a high transmission setting in northeastern uganda	Consensus		Malaria Journal	https://doi.org/10.1186/s12936-019-2902-z	2019	Ronald Mulebeke, Pilgrim Africa, Kampala, Uganda.	Adoke Yeka, Makerere University School of Public Health, Kampala, Uganda.	Implementing population-based mass drug administration for malaria: experience from a high transmission setting in North Eastern Uganda	Quantitative	he objective of this paper is to assess the impact of this MDA delivery strategy while using coverage measured as effective population in the community and population available.	2016- 2018	2016	Rural	district	Kapujan sub-county, Katakwi district, in North-Eastern Uganda. 14,468 people, 2490 households	All except children below 6 months and pregnant women, as well as adults with history of chronic conditions like kidney and livers diseases.	malaria	dihydroartemisinin-piperaquine (DHA-PQ)	- 60 study staff were hired to work at distribution sites during implementa- tion of MDA : trained on performance of their roles at the distribution sites, conduct of the door-to- door follow up, and the study standard operating proce- dures - A checklist was used to organize, issue and account for equipment and supplies designated for each fixed point. Each team was assigned a vehicle, 3 comput-…	?	Funding for this study was from; Pilgrim Africa, Rotary Malaria Partners, Bill and Melinda Gates Foundation.	Yes		all	community participation	No		No		aimed at securing commitment and participation of all stakeholders, to increase participation	aimed at securing commitment and participation of all stakehold- ers.	radio announcements, radio spots, and use of mobile mega microphones.	meeting and sensitizing of 1/ the district leadership : the Dis- trict Health Officer, District Education Officer, the Chief Administrative Officer, the Resident District Commissioner, the District Malaria Focal Person and the District Health Management Team members. 2/community leaders :on the study objectives, interventions and the expected role of the community. 3/ sub county and village leade…	- research team - A total of 108 VHTs (who are part of the existing health system structure), were recruited to help with community mobilization effort.	see above	in the villages	no timeline	0	0	0	In 2 out of the 3 rounds of implemen- tation, MDA activities were conducted during the school term, making it difficult to reach school children. At the same time, the community was mobile due to activities associated with the rainy season.
Kaneko A. A community-directed strategy for sustainable malaria elimination on islands: short-term MDA integrated with ITNs and robust surveillance. Acta Trop. 2010 Jun;114(3):177–83.	Kaneko 2010	1	Vanuatu	Oceania	Malaria	31	24	A community-directed strategy for sustainable malaria elimination on islands: short-term MDA integrated with ITNs and robust surveillance.	Consensus	8	Acta tropica	10.1016/j.actatropica.2010.01.012.	2010	Akira Kaneko	Akira Kaneko, Karolinska Institutet, Island Malaria Group, Scheeles labo B2, 17177 Stockholm, Sweden Global COE Program, Nagasaki University, 1-12-4 Sakamoto, Nagasaki 852-8523, Japan	A community-directed strategy for sustainable malaria elimination on islands: Short-term MDA integrated with ITNs and robust surveillance	Qualitative	Review of some specific issues of malaria elimination efforts in the Asia Pacific context + review experiences of the Aneityum project with the intention to propose the roles of community in malaria elimination as a key towards the success of the program	from September to November, annually since 1991	1991	Rural	district	Aneityum island (718 inhabitants)	the entire population on Aneityum island	malaria	primaquine, chloroquine, pyrimethamine plus sulfadoxine;	once a week for 9 weeks, prior to the rainy season : weeks 1, 5, and 9 : 45 mg primaquine and 600 mg chloroquine and three tablets of 75 mg pyrimethamine plus 1500 mg sulfadoxine; weeks 2–4 and 6–8—45 mg: primaquine plus 300 mg chloroquine + short-term ITNs After a small outbreak of P. vivax was detected on Aneityum in 2002, the 2nd MDA of weekly chloroquine for 4 weeks and daily pri- maquine for…	state	Vanuatu Ministry of Health Grants-in-Aid from the Ministry of Education, Culture, Sports, Science and Technology of Japan and by the Global Center of Excellence Program at Nagasaki University and by Swedish Research Council.	No		all	Community involvement, Community- directed intervention (CDI), community participation	No		Yes	concept of participation as a process of community involvement in the planning, organization, opera- tion, and control of health care as called for in the Declaration of Alma-Ata. "Kaneko [9] argued for the necessity of scaling up community involvement from “simple participation” to “community direction”, where community members play a central role in planning and directing malaria diagnosis, tre…	- Community- directed intervention (CDI) approach was shown to be much more effective than currently used delivery approaches for various interventions including malaria (WHO/TDR, 2008) - the internalization of the malaria problem by ways of community education seems to play a key-role in the sustainability : there is a serious concern that maintenance of inten- sive intervention will be difficul…	- Community- directed intervention (CDI) approach was shown to be much more effective than currently used delivery approaches for various interventions including malaria (WHO/TDR, 2008) - the internalization of the malaria problem by ways of community education seems to play a key-role in the sustainability : there is a serious concern that maintenance of inten- sive intervention will be difficul…	- The drugs were provided free of charge	several meetings with community in early 1991 to explain the purposes and procedures of MDA and to get a full commitment of the community - 12 village volunteers were selected and trained as MDA staff - MDA staff -> close supervision of drug administration -> ask about side effect of the previous week’s drug intake	not described	the entire population	Aneityum island, 718 persons	not described	not described	Complaints of side effects (vomiting) : - a meeting to provide additional information and respond to questions was held with the villagers - resulted in the removal of chloroquine from the scheduled drug regimen from the fifth and the ninth rounds without any replacement drugs. This modification to the protocol was well received and compliance improved in the further rounds (86–92%). Side-effects…	not described	not described
Nguyen TN, Thu PNH, Hung NT, Son DH, Tien NT, Van Dung N, et al. Community perceptions of targeted anti-malarial mass drug administrations in two provinces in Vietnam: a quantitative survey. Malar J. 2017 Dec;16(1):17.	Nguyen 2017	1	Vietnam	Asia	Malaria	7	594	Community perceptions of targeted anti-malarial mass drug administrations in two provinces in Vietnam: A quantitative survey	Consensus		Malaria journal	DOI 10.1186/s12936-016-1662-2	2017	Thuy‐Nhien Nguyen, Oxford University Clinical Research Unit, Wellcome Trust Major Oversea Pro‐ gramme, Ho Chi Minh City, Vietnam	Tran Tinh Hien, Oxford University Clinical Research Unit, Wellcome Trust Major Oversea Pro‐ gramme, Ho Chi Minh City, Vietnam Centre for Tropical Medicine and Global Health, Nuffield Depart‐ ment of Medicine, Churchill Hospital, Oxford, UK.	Community perceptions of targeted anti-malarial mass drug administrations in two provinces in Vietnam: a quantitative survey	Qualitative	The aim of the present study was to identify factors asso- ciated with MDA participation among a random sample of community members in two villages.	2013-2014	2013	Rural	2 villages	two villages	total	Malaria	DHA/piperaquine combined + primaquine (15 mg or 0.25 mg/kg).	- three rounds of anti-malarial drugs one month apart - Each round consisted of three daily doses of DHA/piperaquine combined with a single low dose primaquine - All drugs were administered under direct observation by the study staff at a central location.	ngo	malaria control programme of Vietnam, the Institute of Malariology, Parasitology, and Entomology (IMPE), Ho Chi Minh City and IMPE, Qui Nhon.	Yes		all		No		No			none	- Banners and posters - Radio announcements - non-monetary incentives such as sweets and rice.	The project was discussed with representatives of the health authority, sequentially at the provincial, district, commune and village level. - Village meetings were convened by the local study investigators, the commune health workers and the Peoples Committee staff to plan the intervention and to obtain consent from the vil- lagers. - house-to-house visits by study investigators and the communit…	The commune health workers received addi- tional, specific training before the study was conducted to be able to provide adequate information on malaria to the participants.	no description	house to house	no description	no description	no description	no description	no description
Silumbwe A, Halwindi H, Zulu JM. How community engagement strategies shape participation in mass drug administration programmes for lymphatic filariasis: The case of Luangwa District, Zambia. PLoS Negl Trop Dis. 2019 Nov;13(11):e0007861.	Silumbwe 2019	1	Zambia	Africa	Neglected tropical diseases	28	36	How community engagement strategies shape participation in mass drug administration programmes for lymphatic filariasis: The case of Luangwa District, Zambia.	Consensus		PLOS Neglected tropical diseases	https://doi.org/10.1371/journal. pntd.0007861	2019	Adam Silumbwe, Department of Health Policy and Management, School of Public Health, University of Zambia, Lusaka, Zambia	Joseph Mumba Zulu, Department of Health Promotion, School of Public Health, University of Zambia, Lusaka, Zambia	How community engagement strategies shape participation in mass drug administration programmes for lymphatic filariasis: The case of Luangwa District, Zambia	Qualitative	to document the community engagement processes and how they shaped participation in the first and second round of MDA for LF in Luangwa District of Zam- bia (2016–2017), with a view of proposing an effective community engagement strategy.	2016-2017	2016	Both	national	national	no detail	lymphatic filariasis	diethylcarbamazine cit- rate (6 mg/kg) and albendazole (400 mg)	five days period every year.. Community members are administered with an annual dosage of diethylcarbamazine cit- rate (6 mg/kg) and albendazole (400 mg) by the community drug distributors (CDDs)	state	government	Yes		all	community empowerment	No		No		Encourage high levels of participation and compliance	Successful undertaking of MDA for LF requires that communities are actively engaged, as individuals may be wary of participating owing to various community level factors Community engagement processes that promote participation are essential to achieving sustainable and successful implementation of MDA for LFT. They provide an opportunity for improved awareness creation, community empowerment and…	- Information education materials : posters, leaflets, radio announcements, SMS - Financial incentives for CDDs (from government)	District development committee : -> platform for linkages between the district health office and other government departments. allowed for the coordination of development efforts from all key stakeholders in the district including the department of health, local government, education, agriculture and fisheries and community development. -> healthcare providers sent letters to the local churches e…	- District development committee : coordination of development efforts from all key stakeholders (department of health, local government, education, agriculture and fish- eries and community development) - CDDs : social mobilisation through provision of information, education and communication materials to community members.	general population	door-to-door, key location in villages,	education campaign and MDA were done at the same time, during 5 days. health education simultaneously with the drug distribution no catching up for community members who were not home.	No	Sensibilization and informatio often occured during MDA, because national orders to implement MDA for LF came at very short notice, and the programme had no fixed date during the year which occasionally resulted in preparation activities coinciding with other district health programmes. Because of this, the CDDs recounted that they had to overwork them- selves in order to meet the set targets, wh…	no	They had to conduct health education simultaneously with the drug distribution.
[truncated: 16 more columns]

## Sheet: Evaluation (detail)
study_id	evaluation	specific evaluation of the CE	type	objective	data quanti	data quali	population	outcomes	indicateurs de processus (reach and uptake)	outcomes (changement pour les personnes qui ont pris le médicament)
King 2011	Yes	yes	mixed	compliance	registration data, coverage survey, survey for satisfaction about communication and distribution strategies, KAP survey	FGD with distributors, Key informant interviews,	distributors, leaders, population	*Coverage varied by village, from 16.0% to 96%, but decreased with increasing village size. *High level of satisfaction	coverage
Means 2021	Yes	yes	quanti	coverage	coverage survey	/			coverage acceptability
Pell 2017	Yes	no	quali	factors affecting coverage	/	*SSI with population, non participant, *FGD with men, women, hard to reach population, *exit-poll after CE activities, *in-depth interviews with staff members	TME workers, population, non-participant	Factors affecting coverage: -the perception of malaria as a health concern (respondents’ past experiences ) - Seasonality, “side effects” and the timing of mass anti‐malarial administration - knowledge of the study:villagers were aware of the projects’ main activities, but less of detailed undersanding -Flexibility of the community engagement strategy - dealing with the communities’ past experien…	coverage
Peto 2018	Yes	no	quali	perception, implementation : compare community response in two sites	/	*FGD (formal and informal leaders, population, forest goers), *joint workshop	adolescents, adults and elders of both genders.	*Perceptions of the MDA and implementing organization: population were aware of the aim of the MDA “to eliminate” malaria, but less of the intervention rationale—to treat asymptomatic infections. At both sites, previ- ous treatment guidelines that emphasised diagnosis of malaria before giving anti-malarials prompted some confusion (regarding previous messages about overtreat- ment) *Financial inc…	knowledge perceptions of community
Peto 2018	Yes	yes	quali	outcomes, challenges, lessons learnt		*description of the preparatory work and activities *lessons learnt	policy- makers, scientists, and field-workers.	Lessons learned: * Understanding the concerns and attitudes of local communities and addressing them through various CE activities are integral to the success of MDA. - public events (concerts and drama), were important and ensured everybody received the same information at the same time. The events had to be entertaining to attract large audiences, which also built relation- ships and generated …	mecanisms of success= lessons learnt
Pell 2019	Yes	no	mixed	factors affecting coverage and drawing recommendations for the potential scale-up	* socio-demographic and KAP survey (community members)	* Collected before, during and after the MDAs * Survey (community members) * SSI (community members) * in-depth interviews (Trial staff, leaders) * Informal interviews (community members) *FGD (community members) * observations of activities	Survey: 840 respondents	1. Coverage:single round (>80%) , all three rounds (55%). Variation in participation across sites was influenced by a complex set of factors, with community engagement activities intended to promote coverage, intertwined with the context in which the studies played out. 2. Factors affecting coverage Determining which elements of community engagement were effective in overcoming bar- riers and rel…	coverage factors associated to participation
Duamor 2017	Yes	no	mixed	factors affecting coverage	number of training, census, supervision, CSM, reporting and review meetings	*standard, *SSI *in-depth interviews	Professionals responsible for the implementation: regional Coordinator for NTDs, the head of health districts (5), health centers (12), 40 CDDs and 24 Community Heads from communities	Factors explaining low community participation: - communities lacking knowledge of their roles regarding planning, resourcing and monitoring of the process - Distribution activities planned top-down: -- heads of communities informed about distribution through letters -- no choice in the period and mode of distributing Ivermectin -- communities not selecting CDDs through general community election…	factoras associated to participation
Moala-Silatolu 2012	Yes	yes	quanti	factors affecting coverage	structured questionnaire	/	400 households	* Population coverage: 40.4% adherence in adult males and females to the given regimen * Factors associated with participation: - Participation in village forums associated to participation ( regardless of the subjects’ gender, education, knowledge, and taking roles in community activities for MDA). - the association between adherence to the MDA regimen and educational attainment of individuals w…	coverage factors associated with coverage knowledge about LF
Bardosh 2023	Yes	yes	quali	lessons learnt		*monthly monitoring data (collected by the research team) * SSIs (members of community group) * in-depth qualitative interviews (staff, * FGD (community group leaders) * observational notes gathered during training and monitoring visits		1. Description of the commitee : average of 0.90 meetings/month per CHC, average attendance rate at monthly meetings was 85% , No group was found to cease functioning - CHCs planned activities from month-to-month, rather than taking a more long-term view - CHCs adapted the implementation guidelines in ways that made sense to them and aligned with shared group priorities. Most CHCs created their o…	description of commitees and activities
Lemoine 2016	Yes	No	quanti	coverage, kap	* coverage survey * KAP survey	/		No specific evaluation of the CE 1.Program Coverage 2.W. bancrofti Infection Rates 2. Factors associated with participation - The factor most strongly associated with taking the treatment was access - The most important factors in determining whether people took the treatment offered them were (1) knowing that the MDA was to take place and (2) the ease of access to treatment posts. - Reluctance t…	coverage, factors associated with coverage	infection rate
Babu 2006	Yes	Yes	quanti	coverage	*Coverage survey (comparison with two control groups : a rural area and an urban area without CE)		7226 individuals in 1288 households	* Coverage (received tt) compliance and household coverage recorded in the survey in Choudwar were all significantly higher than those observed in control urban arean, but similar to the values recorded in the rural control area * Compliance(ingested tt): in all study area,disappointingly large gap between individual coverage and compliance * reasons why that had not received and/or consumed the …	coverage but compared to 2 control groups
Rajendran 2010	Yes	No	quanti	coverage, kap	* coverage survey * KAP survey (on the infection,treatment, MDA, source of MDA message, and the dissemination method influenced them the most).		*Coverage survey: In 10% of the household of each village * KAP survey: 444 households.	*drug coverage and compliance *micro- filaraemia prevalence * KAP survey: Almost 97% of the respondents were reported to be aware of LF. The cause of the disease was not known to many (98%) , but 48% of the HHs were aware that mosquito bites are responsible for disease transmission. Among the respondents 96% were aware of the MDA programme while only 2.7% knew the name of the drug being distribut…	coverage	filaremia prevalence
Krentel 2006	Yes	Yes	quanti	kap	pre and post MDA KAP surveys (LF in terms of local names, transmission, symptoms, prevention and the information source; if the disease was considered to be a problem and if so, what kind of problem; and (3) participation in MDA and treatment-seeking behaviour for symptoms	/	KAP1: 375 respondents KAP2: 386 respondents	KAP:improvement in overall awareness about LF, shift in attitudes, whereas 60% felt filariasis to be a problem in round 1, 89% did in round 2, - Of the 290, 75% sought relief for their side effects from the CHW, who were trained to administer anti-pyretic drugs and antihistamines		Oui
Legge 2020	Yes	No	quali	Implementer and recipient perspectives	/	*FGD (community members, groups of young men, young women, men, women) *IDI (opinion leaders, supervisors, drug distributors) + opinion leaders =religious leaders, teachers, chiefs, village elders, businessmen and political leaders	411 respondents	* Key determinant of MDA uptake - Implementer training and motivation - Adaptable implementation strategy and efficient supply chain - Community availability: Respondents perceived the availability of community members as a key determinant of reach. - Trust and demand : perceived safety, rumors and beliefs about the deworming medicines; (2) perceived effectiveness and need for deworming and risk …	factoras associated to participation
Adhikari 2017	Yes	No	quanti	factors affecting coverage	Survey of participation, KAP, and experiences of TME		158 respondents	*Participation: most respondents (150/158; 94.9%) participated in TME with 141 complete partici- pants (141/150; 94%), who took the anti-malarial and had their blood tested in all 3 monthly rounds and seventeen (17/158; 10.7%) partial or non-participants. None of the socio- demographic characteristics tested were associated with par- ticipation in TME. *Knowledge about MDA and malaria, experience…	coverage, knowledge
Adhikari 2017	Yes	Yes	quali	lessons learnt	/	* field notes (n = 125, one field note for a community engagement activity per day), *description of events (date, location, approximate number of parti- cipants, and theme of events), *participation of villagers, *informal and formal conversations: reactions and reflec- tions by the villagers. *Minutes and photographs of meetings, volunteer selections, training activities, community gatherings, …		"success – in terms of promoting population coverage of mass antimalarial administration" Described five elements of effective community engagement: lessons from a TME study in Laos : (1) Stakeholder and authority engagement (2) Local human resources (3) Formative research (4) Responsiveness (5) Sharing control/leadership with the community	factoras associated to participation
Adhikari 2018	Yes	No	quali	factors affecting coverage		*FGDs at baseline * SSIs after MDA *observations throughout the study period * FGDs	FGDs: 12 FGDs, 100 respondents SSI:31 participants 130 field notes	Factors explaining high coverage : - participants’ openness to the concept of asymptomatic malaria and their awareness of the disease as a health problem and of the study aim; - providing ancillary health care to communities that have limited access to medical services; - a responsive approach to community engagement, whereby concerns were addressed promptly - the social bonds between staff and c…	factoras associated to participation
Dembélé 2012	No
Kajeechiwa 2017	Yes	Yes	quali	challenges, lessons learnt	/	*meeting minutes, *field notes, *feedback sessions	among staff and with community members	* Challenges: -Remote location of villages and poor infrastructure of study villages -> more time than expected was needed to overcome logistical hurdles -> It is essential to have a flexible schedule to suit the villagers’ needs. -Timing dependant of many factors (weather, local approvals and funding), not easy to accord to seasonality (seasonality tasks of the villagers), school (school holiday…	challenges lessons learnt
Sahan 2017	Yes	Yes	quali	factors affecting coverage and attitudes and behaviours	/	* SSI with community members, staff members * fielnotes, photographs of study villages and transit routes	among staff and with community members	Village authority figures= - Senior members of the TMT team discussed the pro- ject with village authority figures and institutions to obtain approval. - Approvals were also needed from armed groups, whose road blocks initially stopped staff trav- elling to TMT villages. One armed group required staff to re-translate study documentation, even though it was already available in the local language.…	challenges lessons learnt
Tangseefa 2018	Yes	yes	quali	creation of a conceptual framework to acquire a deeper understanding of the success of the intervention	/	* SSI : CE team members, villagers * participant observation (during CE activities or village life), records of CE workshops	all CE team members and villagers 17 CE team members (n=17), 10 participant observations interviews conducted with villagers (n=10). 3 workshops (n=3)	This research determined nine basic notions important for conducting cross-border CE in heterogeneous and postwar terrains 1/ history of the people:Peoples’ ethnic, religious, educational, work and migratory backgrounds all constituted villagers’ worldviews and affected villagers’ senses of time and their willingness to participate in the TME programme. 2/ space: geographic accessibility of each …	factors associated to participation
GARFIELD 1986	No
Piotrowski 2023	Yes		quali	lessons learnt	/	* observations and reports by researchers from different implementation meetings -> seven working group meetings, -> seven state planning and engagement meetings -> nine capacity strength- ening workshops * 8 in-depth interviews and 8 FGDs with state authorities * No interviews with community members could be conducted in Ogun State during PAR cycle 2 due to the coro- navirus disease 2019 (COVID-…	stakeholders and community members 430 participants	Nine key steps of best practice have been identified: * Step 1: Utilise participatory research methodologies to identify challenges, facilitate community engagement and tailor interventions to community and context - Participants showed eagerness to learn, for instance, during the transect walk they asked questions at various points and made contributions on the type of questions to ask while con…	lessons learnt
Adekeye 2020	Yes		quali	acceptability a posteriori	/	*key informant interviews * Participatory stakeholder meetings	*interviews: programme implementers at different levels of the health system (national/Federal, State, and LGA) *meetings:LGA health implementers, health facility staff, CDDs and teachers	*Acceptability - Community leaders (+ religious groups, health committees and market associations) remain critical in CE. And without adequate engagement they can also be a hindrance. - Fundamental role of the CDDs : connection point between formal health staff and communities, thus taking on the dual role of a community gatekeeper and forming a cru- cial part of programme delivery. But, health w…	a posteriori acceptability challenges
Akpala 1993	No
Hodges 2010	Yes	No	quanti	coverage	coverage survey		1.00% of the eligible target population: A total of 9249 eligible persons	Coverage: - 84.9% (3398/4003) on Day 5 recalled taking both iver- mectin and albendazole No serious adverse events were formally reported	coverage
Ortu 2017	No
Kisoka 2017	Yes		quali	effectiveness
Mohammed 2006	No
Mulebeke 2018	No
Kaneko 2010	No
Nguyen 2017	Yes	No	quanti	factors affecting coverage	* Survey about opinions and knowledge related to malaria and its control		sample of participants and non-participants: 59 + 69 persons	* Factors associated to participation:Non-participants were significantly less likely to - respond that they heard about the MDA from the district health team (p < 0.001) - more likely to respond that they could not recall if they were informed (p = 0.001) than partial- and full participants - None of the respondents reported to have received information about the MDAs by the banners, flyers or t…	coverage factors associated to participation
Silumbwe 2019	Yes		quali - Implementation research_ Qualitative case study design	address barriers and propose new strategies	* 6 IDI : 1 religious leader, 1 traditional leader, 1 person in community development, 1 person working with child fund, 1 School health and nutrition coordinator (SHIN), 1 working with the Zambia information services (ZANIS) * 7 key informant interviews (KIIs) : roles =facility in-charges, Facility programme coordinators, District health office * 9 FGDs with 7-10 community members, three per stu…		community members, healthcare providers, key stakeholders	3 focus area : 1/Partnership approaches to implementation of mass drug administration for lymphatic filariasis - Local network of community health workers (CHWs) : Community members emphasised the importance of CHWs having to hail from the same community where they were assigned to conduct health education and drug distribution, so that people could trust and refer to them after the MDA campaign.…	lessons learnt

## Sheet: tidier
study_id	interv	IEC campaigns	meeting authority	informal leaders	Community meeting	religious leaders	media	hard to reach	co construction	comitee	CHW	formative research	financial incentive	non financial incentive	responsiveness
King 2011	1	1					1
Means 2021	1	1	1	1						1		1		1
Pell 2017	1		1	1	1										1
Peto 2018			1	1	1	1
Peto 2018		1						1	1	1	1	1	1	1
Pell 2019		1	1	1	1	1	1	1	1	1	1	1	1	1	1
Duamor 2017	1	1			1		1		Selection of CHW, plan the. Distribution, report and evaluation	1	1		1	1
Moala-Silatolu 2012	1	1	1	1	1	1
Bardosh 2023	1	1	1	1	1	1			Comitee to construc	1	1	1	1
Lemoine 2016	1	1	1		1		1				1	1	1
Babu 2006	1	1	1	1	1	1			plannint and execution of communication and MDA	1	1	1
Rajendran 2010	1	1	1		1		1		0
Krentel 2006	1	1	1		1		1		2		1				1
Legge 2020	1	1	1		1						1 (village elders)
Adhikari 2017	1	1	1		1		1		1 (all activities were decided collectively)		1	1			1
Adhikari 2017		1	1		1		1		1		1 (paid)	1		1 (mobile health camp)	1 (identify villages/households where malaria was poorly understood, rumors, misconceptions)
Adhikari 2018		1					1					1
Dembélé 2012	1	1	1				1				1
Kajeechiwa 2017	1	1	1	1	1	1	1	1 (outsider groups)	1		1	1		water catchment and distribution systems and public latrines were built	1 (feedback meetings)
Sahan 2017		1	1	1	1		1		1		1	1		1	1
Tangseefa 2018		1	1	1	1		1				1	1			1
GARFIELD 1986	1	1			1		1				1
Piotrowski 2023		1	1	1	1		1		1	1	1	1			1
Adekeye 2020	1	1		1	1	1	1				1
Akpala 1993	1		1	1	1						1	1		1
Hodges 2010	1	1	1	1	1	1	1				1	1			1
Kisoka 2017	1	1	1	1			1				1
Mohammed 2006	1	1					1				1
Mulebeke 2018	1	1	1	1	1		1				1
Kaneko 2010	1				1						1
Nguyen 2017	1	1	1		1		1							1 (rice)
Silumbwe 2019	1	1	1	1	1	1	1				1

## Sheet: Study type
study_id	evaluation	specific evaluation of the CE	type	Study type
King 2011	Yes	yes	mixed	mixed
Means 2021	Yes	yes	quanti	mixed
Pell 2017	Yes	no	quali	qualitative
Peto 2018	Yes	no	quali	qualitative
Peto 2018	Yes	yes	quali	qualitative
Pell 2019	Yes	no	mixed	mixed
Duamor 2017	Yes	no	mixed	mixed
Moala-Silatolu 2012	Yes	yes	quanti	quantitative
Bardosh 2023	Yes	yes	quali	mixed
Lemoine 2016	Yes	No	quanti	mixed
Babu 2006	Yes	Yes	quanti	quantitative
Rajendran 2010	Yes	No	quanti	quantitative
Krentel 2006	Yes	Yes	quanti	quantitative
Legge 2020	Yes	No	quali	qualitative
Adhikari 2017	Yes	No	quanti	quantitative
Adhikari 2017	Yes	Yes	quali	qualitative
Adhikari 2018	Yes	No	quali	qualitative
Dembélé 2012	No			quantitative
Kajeechiwa 2017	Yes	Yes	quali	qualitative
Sahan 2017	Yes	Yes	quali	qualitative
Tangseefa 2018	Yes	yes	quali	qualitative
GARFIELD 1986	No			qualitative
Piotrowski 2023	Yes		quali	qualitative
Adekeye 2020	Yes		quali	qualitative
Akpala 1993	No			qualitative
Hodges 2010	Yes	No	quanti	quantitative
Ortu 2017	No			qualitative
Kisoka 2017	Yes		quali	qualitative
Mohammed 2006	No			qualitative
Mulebeke 2018	No			quantitative
Kaneko 2010	No			qualitative
Nguyen 2017	Yes	No	quanti	quantitative
Silumbwe 2019	Yes		quali - Implementation research_ Qualitative case study design	qualitative

## Sheet: MMAT checklist
			SCREENING QUESTIONS		1. QUALITATIVE STUDIES					2. RANDOMIZED CONTROLLED TRIALS					3. NON-RANDOMIZED STUDIES					4. QUANTITATIVE DESCRIPTIVE STUDIES					5. MIXED METHODS STUDIES					COMMENTS
Author	Title	Study type	S1. Are there clear research questions?	S2. Do the collected data allow to address the research questions?	1.1. Is the qualitative approach appropriate to answer the research question?	1.2. Are the qualitative data collection methods adequate to address the research question?	1.3. Are the findings adequately derived from the data?	1.4. Is the interpretation of results sufficiently substantiated by data?	1.5. Is there coherence between qualitative data sources, collection, analysis and interpretation?	2.1. Is randomization appropriately performed?	2.2. Are the groups comparable at baseline?	2.3. Are there complete outcome data?	2.4. Are outcome assessors blinded to the intervention provided?	2.5 Did the participants adhere to the assigned intervention?	3.1. Are the participants representative of the target population?	3.2. Are measurements appropriate regarding both the outcome and intervention (or exposure)?	3.3. Are there complete outcome data?	3.4. Are the confounders accounted for in the design and analysis?	3.5. During the study period, is the intervention administered (or exposure occurred) as intended?	4.1. Is the sampling strategy relevant to address the research question?	4.2. Is the sample representative of the target population?	4.3. Are the measurements appropriate?	4.4. Is the risk of nonresponse bias low?	4.5. Is the statistical analysis appropriate to answer the research question?	5.1. Is there an adequate rationale for using a mixed methods design to address the research question?	5.2. Are the different components of the study effectively integrated to answer the research question?	5.3. Are the outputs of the integration of qualitative and quantitative components adequately interpreted?	5.4. Are divergences and inconsistencies between quantitative and qualitative results adequately addressed?	5.5. Do the different components of the study adhere to the quality criteria of each tradition of the methods involved?
King 2011	Improving community participation to eliminate lymphatic filariasis in American Samoa.	mixed	Yes	Yes	Yes	Yes	Yes	Yes	Yes											Yes	Yes	Yes	Yes	Yes	Yes	Yes	Yes	Yes	Yes
Means 2021	Participatory action research and rapid ethnography to increase coverage of mass drug administration in Benin	mixed	Yes	Yes	Yes	Yes	Yes	Yes	Yes											Yes	Yes	Yes	Yes	Can't tell	Yes	Yes	Yes	Yes	Yes
Pell 2017	Mass anti-malarial administration in western Cambodia: a qualitative study of factors affecting coverage.	qualitative	Yes	Yes	Yes	Yes	Yes	Yes	Yes
Peto 2018	Community participation during two mass anti-malarial administrations in Cambodia: lessons from a joint workshop.	qualitative	Yes	Yes	Yes	Yes	Yes	No	Can't tell
Peto 2018	Reflections on a Community Engagement Strategy for Mass Antimalarial Drug Administration in Cambodia.	qualitative	No	Can't tell
Pell 2019	Community engagement, social context and coverage of mass anti-malarial administration: Comparative findings from multi-site research in the Greater Mekong sub-Region.	mixed	Yes	Yes	Yes	Yes	Yes	Yes	Yes											Yes	Yes	Yes	Yes	Yes	Yes	Yes	Yes	Yes	Yes
Duamor 2017	Programmatic factors associated with the limited impact of Community-Directed Treatment with Ivermectin to control Onchocerciasis in three drainage basins of South West Cameroon.	mixed	Yes	Yes	Yes	Yes	Yes	Yes	Yes											Yes	Yes	Yes	Yes	Yes	Yes	Yes	Yes	Yes	Yes
Moala-Silatolu 2012	Greater Adherence to Mass Drug AdministrationAgainst Lymphatic Filariasis through TraditionalVillage Forums in Fiji	quantitative	Yes	Yes																Can't tell	Yes	Yes	Yes	Yes
Bardosh 2023	Evaluating a community engagement model for malaria elimination in Haiti: lessons from the community health council project (2019-2021).	mixed	No	Can't tell						Yes	Yes	Yes	No	Yes
Lemoine 2016	Controlling Neglected Tropical Diseases (NTDs) in Haiti: Implementation Strategies and Evidence of Their Success	mixed	No	Can't tell
Babu 2006	Use of an inclusive-partnership strategy in urban areas of Orissa, India, to increase compliance in a mass drug administration for the control of lymphatic filariasis.	quantitative	Yes	Yes
Rajendran 2010	Role of community empowerment in the elimination of lymphatic filariasis in south India.	quantitative	Yes	Yes																Yes	Yes	Yes	Yes	Yes
Krentel 2006	Using knowledge, attitudes and practice (KAP) surveys on lymphatic filariasis to prepare a health promotion campaign for mass drug administration in Alor District, Indonesia	quantitative	Yes	Yes																Yes	Yes	Yes	Yes	Yes
Legge 2020	Implementer and recipient perspectives of community-wide mass drug administration for soil-transmitted helminths in Kwale County, Kenya.	qualitative	Yes	Yes	Yes	Yes	Yes	Yes	Yes											Yes	Yes	Yes	Yes	Yes
Adhikari 2017	Factors associated with population coverage of targeted malaria elimination (TME) in southern Savannakhet Province, Lao PDR.	quantitative	Yes	Yes
Adhikari 2017	Elements of effective community engagement: lessons from a targeted malaria elimination study in Lao PDR (Laos).	qualitative	No	Can't tell
Adhikari 2018	Why do people participate in mass anti-malarial administration? Findings from a qualitative study in Nong District, Savannakhet Province, Lao PDR (Laos).	qualitative	Yes	Yes	Yes	Yes	Yes	Yes	Yes
Dembélé 2012	Implementing Preventive Chemotherapy through an Integrated National Neglected Tropical Disease Control Program in Mali	quantitative	No	Can't tell
Kajeechiwa 2017	Community engagement for the rapid elimination of malaria: the case of Kayin State, Myanmar.	qualitative	Yes	Yes	Yes	Yes	Yes	Yes	Yes
Sahan 2017	Community engagement and the social context of targeted malaria treatment: a qualitative study in Kayin (Karen) State, Myanmar.	qualitative	Yes	Yes	Yes	Yes	Yes	Yes	Yes
Tangseefa 2018	"Nine Dimensions": A multidisciplinary approach for community engagement in a complex postwar border region as part of the targeted malaria elimination in Karen/Kayin State, Myanmar.	qualitative	Yes	Yes	Yes	Yes	Yes	Yes	Yes
GARFIELD 1986	HEALTH-EDUCATION AND COMMUNITY PARTICIPATION IN MASS DRUG ADMINISTRATION FOR MALARIA IN NICARAGUA	qualitative	No	Can't tell
Piotrowski 2023	Promoting equity through inclusive learning, planning and implementing: lessons from Nigeria's mass drug administration programme for neglected tropical diseases.	qualitative	Yes	Yes	Yes	Yes	Yes	Yes	Yes
Adekeye 2020	Mass administration of medicines in changing contexts: Acceptability, adaptability and community directed approaches in Kaduna and Ogun States, Nigeria	qualitative	Yes	Yes	Yes	Yes	Yes	Yes	Yes
Akpala 1993	Mobilization for mass distribution of ivermectin in eastern Nigeria	qualitative	No	Can't tell
Hodges 2010	High coverage of mass drug administration for lymphatic filariasis in rural and non-rural settings in the Western Area, Sierra Leone	quantitative	Yes	Yes																Yes	Yes	Yes	Yes	Yes
Ortu 2017	Mass drug administration in Central Equatoria, South Sudan: results and suggestions for future distributions.	qualitative	No	Can't tell	Yes	Yes	Yes	Yes	Yes
Kisoka 2017	DILEMMAS OF COMMUNITY-DIRECTED MASS DRUG ADMINISTRATION FOR LYMPHATIC FILARIASIS CONTROL: A QUALITATIVE STUDY FROM URBAN AND RURAL TANZANIA.	qualitative	Yes	Yes
Mohammed 2006	Progress towards eliminating lymphatic filariasis in Zanzibar: a model programme	qualitative	No	Can't tell
Mulebeke 2018	Implementing malaria mass drug administration: Experience from a high transmission setting in northeastern uganda	quantitative	Yes	Yes																Yes	Yes	Yes	Can't tell	Can't tell
Kaneko 2010	A community-directed strategy for sustainable malaria elimination on islands: short-term MDA integrated with ITNs and robust surveillance.	qualitative	Yes	Can't tell	Yes	Can't tell	Can't tell	Can't tell	Can't tell
Nguyen 2017	Community perceptions of targeted anti-malarial mass drug administrations in two provinces in Vietnam: A quantitative survey	quantitative	Yes	Yes																Yes	Yes	Yes	No	Yes
Silumbwe 2019	How community engagement strategies shape participation in mass drug administration programmes for lymphatic filariasis: The case of Luangwa District, Zambia.	qualitative	Yes	Yes	Yes	Yes	Yes	Yes	Yes
