# Supplementary material for: Community engagement in mass drug administration participatory interventions: A scoping review
Source: PLoS Negl Trop Dis. 2025 Dec 1;19(12):e0013737. doi: 10.1371/journal.pntd.0013737 (PMC12742743; doi:10.1371/journal.pntd.0013737)
Supplement: S2 Data — (XLSX) [file pntd.0013737.s004.xlsx]

## Sheet: Sheet1
Title	First author	Journal	DOI	Year	Exclusion reason
The control of soil-transmitted helminthiases in the Philippines: the story continues.	Mationg MLS	Infect Dis Poverty	10.1186/s40249-021-00870-z	2021	Irrelevant
A Roadmap for the Development of Ivermectin as a Complementary Malaria Vector Control Tool.	Billingsley P	Am J Trop Med Hyg	10.4269/ajtmh.19-0620	2020	Irrelevant
Ethical challenges in mass drug administration for reducing childhood mortality: a qualitative study.	Alasmar A	Infect Dis Poverty	10.1186/s40249-022-01023-6	2022	Irrelevant
Seven decades towards malaria elimination in Yunnan, China.	Li XH	Malar J	10.1186/s12936-021-03672-8	2021	Irrelevant
The feasibility and acceptability of mass drug administration for malaria in Cambodia: a mixed-methods study.	Peto TJ	Trans R Soc Trop Med Hyg	10.1093/trstmh/try053	2018	Irrelevant
Integrated community-based intervention for urinary schistosomiasis and soil-transmitted helminthiasis in children from Caxito, Angola.	Lemos M	Int Health	10.1093/inthealth/ihz055	2020	Irrelevant
Mass drug administration in response to vivax malaria resurgence in Anhui Province of Huanghuai Plain, China.	Xu X	Adv Parasitol	10.1016/bs.apar.2022.04.001	2022	Irrelevant
Community perspectives on scabies, impetigo and mass drug administration in Fiji: A qualitative study.	Mitchell E	PLoS Negl Trop Dis	10.1371/journal.pntd.0008825	2020	Irrelevant
Risk factors for lymphatic filariasis and mass drug administration non-participation in Mandalay Region, Myanmar.	Dickson BFR	Parasit Vectors	10.1186/s13071-021-04583-y	2021	Irrelevant
Sero-epidemiological evaluation of malaria transmission in The Gambia before and after mass drug administration.	Wu L	BMC Med	10.1186/s12916-020-01785-6	2020	Irrelevant
Community-directed distributors-The "foot soldiers" in the fight to control and eliminate neglected tropical diseases.	Amazigo UV	PLoS Negl Trop Dis	10.1371/journal.pntd.0009088	2021	Irrelevant
Estimating the programmatic cost of targeted mass drug administration for malaria in Myanmar.	Kyaw SS	BMC Public Health	10.1186/s12889-021-10842-5	2021	Irrelevant
Taenia solium taeniasis and cysticercosis control and elimination through community-based interventions.	Carabin H	Curr Trop Med Rep	10.1007/s40475-014-0029-4	2014	Irrelevant
Implementing population-based mass drug administration for malaria: experience from a high transmission setting in North Eastern Uganda.	Mulebeke R	Malar J	10.1186/s12936-019-2902-z	2019	Irrelevant
Community acceptability to antimalarial mass drug administrations in Magude district, Southern Mozambique: A mixed methods study.	Galatas B	PLoS One	10.1371/journal.pone.0249080	2021	Irrelevant
Trend of Soil-Transmitted Helminths in Ethiopian Children: A Systematic Review and Meta-Analysis (2000-2018).	Alemu G	J Parasitol Res	10.1155/2021/5638836	2021	Irrelevant
Review of the factors influencing the motivation of community drug distributors towards the control and elimination of neglected tropical diseases (NTDs).	Krentel A	PLoS Negl Trop Dis	10.1371/journal.pntd.0006065	2017	Irrelevant
"Stopping the itch": mass drug administration for scabies outbreak control covered for over nine million people in Ethiopia.	Enbiale W	J Infect Dev Ctries	10.3855/jidc.11701	2020	Irrelevant
The cross-cutting contribution of the end of neglected tropical diseases to the sustainable development goals.	Bangert M	Infect Dis Poverty	10.1186/s40249-017-0288-0	2017	Irrelevant
Community-directed vector control to supplement mass drug distribution for onchocerciasis elimination in the Madi mid-North focus of Northern Uganda.	Jacob BG	PLoS Negl Trop Dis	10.1371/journal.pntd.0006702	2018	Irrelevant
An assessment of implementation and effectiveness of mass drug administration for prevention and control of schistosomiasis and soil-transmitted helminths in selected southern Malawi districts.	Makaula P	BMC Health Serv Res	10.1186/s12913-022-07925-3	2022	Irrelevant
Community-based intermittent mass testing and treatment for malaria in an area of high transmission intensity, western Kenya: development of study site infrastructure and lessons learned.	Odero NA	Malar J	10.1186/s12936-019-2896-6	2019	Irrelevant
Community and Drug Distributor Perceptions and Experiences of Mass Drug Administration for the Elimination of Lymphatic Filariasis: A Rapid Review of Qualitative Research.	Ames HMR	Adv Parasitol	10.1016/bs.apar.2018.09.003	2019	Irrelevant
Community acceptance of reactive focal mass drug administration and reactive focal vector control using indoor residual spraying, a mixed-methods study in Zambezi region, Namibia.	Roberts KW	Malar J	10.1186/s12936-021-03679-1	2021	Irrelevant
Community facilitators and barriers to a successful implementation of mass drug administration and indoor residual spraying for malaria prevention in Uganda: a qualitative study.	Wanzira H	Malar J	10.1186/s12936-018-2624-7	2018	Irrelevant
Insecticide-treated nets mass distribution campaign: benefits and lessons in Zambia.	Masaninga F	Malar J	10.1186/s12936-018-2314-5	2018	Irrelevant
Village Response to Mass Drug Administration for Schistosomiasis in Mwanza Region, Northwestern Tanzania: Are We Missing Socioeconomic, Cultural, and Political Dimensions?	Mwanga JR	Am J Trop Med Hyg	10.4269/ajtmh.19-0843	2020	Irrelevant
Audit of the community-directed treatment with ivermectin (CDTI) for onchocerciasis and factors associated with adherence in three regions of Cameroon.	Kamga GR	Parasit Vectors	10.1186/s13071-018-2944-z	2018	Irrelevant
Community-based intervention to reduce pesticide exposure to farmworkers and potential take-home exposure to their families.	Bradman A	J Expo Sci Environ Epidemiol	10.1038/jes.2008.18	2009	Irrelevant
Safety and effectiveness of mass drug administration to accelerate elimination of artemisinin-resistant falciparum malaria: A pilot trial in four villages of Eastern Myanmar.	Landier J	Wellcome Open Res	10.12688/wellcomeopenres.12240.1	2017	Irrelevant
The acceptability of targeted mass treatment with primaquine for local elimination of vivax malaria in a northern Myanmar township: a mixed-methods study.	Aung PL	Parasit Vectors	10.1186/s13071-021-05064-y	2021	Irrelevant
Control of scabies in a tribal community using mass screening and treatment with oral ivermectin -A cluster randomized controlled trial in Gadchiroli, India.	Behera P	PLoS Negl Trop Dis	10.1371/journal.pntd.0009330	2021	Irrelevant
Lymphatic filariasis in Fiji: progress towards elimination, 1997-2007.	Manolas RK	Trop Med Health	10.1186/s41182-020-00245-4	2020	Irrelevant
Community perceptions of mass screening and treatment for malaria in Siaya County, western Kenya.	Shuford K	Malar J	10.1186/s12936-016-1123-y	2016	Irrelevant
Can community-based integrated vector control hasten the process of LF elimination?	Sunish IP	Parasitol Res	10.1007/s00436-016-4985-6	2016	Irrelevant
Individual and Community Factors Associated with Household Insecticide-Treated Bednet Usage in the Sunyani West District of Ghana Two Years after Mass Distribution.	Mensah EA	J Environ Public Health	10.1155/2020/7054383	2020	Irrelevant
Neglected Tropical Diseases as a 'litmus test' for Universal Health Coverage? Understanding who is left behind and why in Mass Drug Administration: Lessons from four country contexts.	Dean L	PLoS Negl Trop Dis	10.1371/journal.pntd.0007847	2019	Irrelevant
Prospects for the control of neglected tropical diseases by mass drug administration.	Smits HL	Expert Rev Anti Infect Ther	10.1586/14787210.7.1.37	2009	Irrelevant
The promise, problems and pitfalls of mass drug administration for malaria elimination: a qualitative study with scientists and policymakers.	Kaehler N	Int Health	10.1093/inthealth/ihy079	2019	Irrelevant
Community perception of school-based mass drug administration program for soil-transmitted helminths and Schistosomiasis in Ogun State, Nigeria.	Akinsolu FT	PLoS Negl Trop Dis	10.1371/journal.pntd.0011213	2023	Irrelevant
Study protocol for a cluster randomised controlled factorial design trial to assess the effectiveness and feasibility of reactive focal mass drug administration and vector control to reduce malaria transmission in the low endemic setting of Namibia.	Medzihradsky OF	BMJ Open	10.1136/bmjopen-2017-019294	2018	Irrelevant
Acceptability and perceived barriers to reactive focal mass drug administration in the context of a malaria elimination program in Magude district, Southern Mozambique: A qualitative study.	Cuinhane CE	PLoS One	10.1371/journal.pone.0283160	2023	Irrelevant
Reactive community-based self-administered treatment against residual malaria transmission: study protocol for a randomized controlled trial.	Okebe J	Trials	10.1186/s13063-018-2506-x	2018	Irrelevant
Malaria eradication on islands.	Kaneko A	Lancet	10.1016/S0140-6736(00)03127-5	2000	Irrelevant
Optimization of Slash and Clear Community-Directed Control of Simulium damnosum Sensu Stricto in Northern Uganda.	Jacob B	Am J Trop Med Hyg	10.4269/ajtmh.20-1104	2021	Irrelevant
A case analysis of a mass treatment approach to control GI and water-related conditions in Sudan.	Salih A	BMC Public Health	10.1186/s12889-021-12154-0	2021	Irrelevant
Community-directed treatment: the way forward to eliminating lymphatic filariasis as a public-health problem in Ghana.	Gyapong M	Ann Trop Med Parasitol	10.1080/00034980020035942	2001	Irrelevant
Using intervention mapping to design and implement quality improvement strategies towards elimination of lymphatic filariasis in Northern Ghana.	Manyeh AK	PLoS Negl Trop Dis	10.1371/journal.pntd.0007267	2019	Irrelevant
Parasitological and nutritional status of school-age and preschool-age children in four villages in Southern Leyte, Philippines: Lessons for monitoring the outcome of Community-Led Total Sanitation.	Belizario VY Jr	Acta Trop	10.1016/j.actatropica.2014.09.008	2015	Irrelevant
Elimination of onchocerciasis from Colombia: first proof of concept of river blindness elimination in the world.	Nicholls RS	Parasit Vectors	10.1186/s13071-018-2821-9	2018	Irrelevant
Exploring factors affecting quality implementation of lymphatic filariasis mass drug administration in Bole and Central Gonja Districts in Northern Ghana.	Manyeh AK	PLoS Negl Trop Dis	10.1371/journal.pntd.0007009	2020	Irrelevant
Transmission indices and microfilariae prevalence in human population prior to mass drug administration with ivermectin and albendazole in the Gomoa District of Ghana.	Aboagye-Antwi F	Parasit Vectors	10.1186/s13071-015-1105-x	2015	Irrelevant
Have You Heard of Schistosomiasis? Knowledge, Attitudes and Practices in Nampula Province, Mozambique.	Rassi C	PLoS Negl Trop Dis	10.1371/journal.pntd.0004504	2016	Irrelevant
Modelling control of Schistosoma haematobium infection: predictions of the long-term impact of mass drug administration in Africa.	Gurarie D	Parasit Vectors	10.1186/s13071-015-1144-3	2015	Irrelevant
Determinants of community-led ivermectin treatment adherence for onchocerciasis control in Western Ethiopia: a case-control study.	Ayalew F	Trop Med Health	10.1186/s41182-020-00210-1	2020	Irrelevant
Accelerating river blindness elimination by supplementing MDA with a vegetation "slash and clear" vector control strategy: a data-driven modeling analysis.	Smith ME	Sci Rep	10.1038/s41598-019-51835-0	2019	Irrelevant
Keeping communities at the centre of efforts to eliminate lymphatic filariasis: learning from the past to reach a future free of lymphatic filariasis.	Krentel A	Int Health	10.1093/inthealth/ihaa086	2020	Irrelevant
Opinions of key stakeholders on alternative interventions for malaria control and elimination in Tanzania.	Finda MF	Malar J	10.1186/s12936-020-03239-z	2020	Irrelevant
Perceptions of asymptomatic malaria infection and their implications for malaria control and elimination in Laos.	Adhikari B	PLoS One	10.1371/journal.pone.0208912	2018	Irrelevant
"For how long are we going to take the tablets?" Kenyan stakeholders' views on priority investments to sustainably tackle soil-transmitted helminths.	Khan MS	Soc Sci Med	10.1016/j.socscimed.2019.02.050	2019	Irrelevant
Prevalence and risk factors of strongyloidiasis among schoolchildren in Sabach Sanjal and Upper Badibou districts in the North Bank East Region of The Gambia.	Sanyang AM	Parasite Epidemiol Control	10.1016/j.parepi.2021.e00228	2021	Irrelevant
A systematic review of factors influencing participation in two types of malaria prevention intervention in Southeast Asia.	Cheng B	Malar J	10.1186/s12936-021-03733-y	2021	Irrelevant
The acceptability of mass administrations of anti-malarial drugs as part of targeted malaria elimination in villages along the Thai-Myanmar border.	Kajeechiwa L	Malar J	10.1186/s12936-016-1528-7	2016	Irrelevant
Strengthening of mass drug administration implementation is required to eliminate lymphatic filariasis from India: an evaluation study.	Lahariya C	J Vector Borne Dis		2008	Irrelevant
Why onchocerciasis transmission persists after 15 annual ivermectin mass drug administrations in South-West Cameroon.	Forrer A	BMJ Glob Health	10.1136/bmjgh-2020-003248	2021	Irrelevant
Towards elimination of lymphatic filariasis: social mobilization issues and challenges in mass drug administration with anti-filarial drugs in Tamil Nadu, South India.	Nandha B	Health Educ Res	10.1093/her/cyt042	2013	Irrelevant
Mobile Technology for Empowering Health Workers in Underserved Communities: New Approaches to Facilitate the Elimination of Neglected Tropical Diseases.	Stanton M	JMIR Public Health Surveill	10.2196/publichealth.5064	2016	Irrelevant
Knowledge, attitudes and practices towards yaws and yaws-like skin disease in Ghana.	Marks M	PLoS Negl Trop Dis	10.1371/journal.pntd.0005820	2017	Irrelevant
Examining community perceptions of malaria to inform elimination efforts in Southern Mozambique: a qualitative study.	Portugaliza HP	Malar J	10.1186/s12936-019-2867-y	2019	Irrelevant
"Providing a Roof" and More to Communities Affected by Typhoon Haiyan in the Philippines: the Médecins Sans Frontières Experience.	Ali E	Disaster Med Public Health Prep	10.1017/dmp.2016.135	2017	Irrelevant
Determinants of Bed Net Use in Southeast Nigeria following Mass Distribution of LLINs: Implications for Social Behavior Change Interventions.	Russell CL	PLoS One	10.1371/journal.pone.0139447	2015	Irrelevant
How can we better integrate the prevention, treatment, control and elimination of neglected tropical diseases with other health interventions? A systematic review.	Banda GT	BMJ Glob Health	10.1136/bmjgh-2021-006968	2021	Irrelevant
CONTROL OF SCHISTOSOMIASIS IN THE GEZIRA IRRIGATION SCHEME, SUDAN.	Amin M	J Biosoc Sci	10.1017/S0021932016000079	2017	Irrelevant
Control of onchocerciasis in Nzerem-Ikpem, Nigeria: baseline prevalence and mass distribution of ivermectin.	Abanobi OC	Public Health		2000	Irrelevant
Drug Policy Governance in the UK: lessons from changes to and debates concerning the classification of cannabis under the 1971 Misuse of Drugs Act.	Monaghan M	Int J Drug Policy	10.1016/j.drugpo.2014.02.001	2014	Irrelevant
Comparing ownership and use of bed nets at two sites with differential malaria transmission in western Kenya.	Ernst KC	Malar J	10.1186/s12936-016-1262-1	2016	Irrelevant
Independent assessment of Mass Drug Administration in filariasis affected Surat city.	Vaishnav KG	J Commun Dis		2006	Irrelevant
Rhizopus microsporus in wooden tongue depressors: a major threat or minor inconvenience?	Holzel H	J Hosp Infect	10.1016/s0195-6701(98)90064-0	1998	Irrelevant
Optimising the performance of frontline implementers engaged in the NTD programme in Nigeria: lessons for strengthening community health systems for universal health coverage.	Oluwole A	Hum Resour Health	10.1186/s12960-019-0419-8	2019	Irrelevant
An evaluation of LLIN ownership, access, and use during the Magude project in southern Mozambique.	Fernández Montoya L	PLoS One	10.1371/journal.pone.0282209	2023	Irrelevant
A quality improvement approach in co-developing a primary healthcare package for raising awareness and managing female genital schistosomiasis in Nigeria and Liberia.	Oluwole AS	Int Health	10.1093/inthealth/ihac056	2023	Irrelevant
Integrating treatment with rehabilitation for persons with major mental illnesses.	Kopelowicz A	Psychiatr Serv	10.1176/appi.ps.54.11.1491	2003	Irrelevant
Clinical trial readiness in non-ambulatory boys and men with duchenne muscular dystrophy: MDA-DMD network follow-up.	Connolly AM	Muscle Nerve	10.1002/mus.25089	2016	Irrelevant
Planning for sustainability: assessing the management capabilities of your organization.	Helfenbein S	Fam Plan Manag		1997	Irrelevant
Percentiles and Principal Component Analysis of Physical Fitness From a Big Sample of Children and Adolescents Aged 6-18 Years: The DAFIS Project.	Iglesias-Soler E	Front Psychol	10.3389/fpsyg.2021.627834	2021	Irrelevant
Innovations from the Integrated Family Planning and Parasite Control Project: PDA experience.	Phawaphutanond P	Integration		1990	Irrelevant
Factors hindering coverage of targeted mass treatment with primaquine in a malarious township of northern Myanmar in 2019-2020.	Aung PL	Sci Rep	10.1038/s41598-023-32371-4	2023	Irrelevant
Trials of improved practices (TIPs): a strategy for making long-lasting nets last longer?	Harvey SA	Am J Trop Med Hyg	10.4269/ajtmh.12-0641	2013	Irrelevant
Stepping beyond with community-directed treatment.		TDR News		1997	Irrelevant
Determinants of the use of insecticide-treated bed nets on islands of pre- and post-malaria elimination: an application of the health belief model in Vanuatu.	Watanabe N	Malar J	10.1186/1475-2875-13-441	2014	Irrelevant
Men and family planning: toward a policy of male involvement.	Pillai VK	Pol Popul Rev		1994	Irrelevant
Dostluk health services assesses its management capabilities. Case scenarios for training and group discussion.		Fam Plan Manag		1997	Irrelevant
Local health department responses during the 2004-2005 influenza vaccine shortage.	Ransom J	J Community Health	10.1007/s10900-007-9049-5	2007	Irrelevant
Cameroon and Chad: cost recovery.	Godin C	Ann Trop Med Parasitol		1998	Irrelevant
[Integrated control of the filariasis vector with community participation in an urban area of Recife, Pernambuco, Brazil].	Regis L	Cad Saude Publica	10.1590/s0102-311x1996000400005	1996	Irrelevant
Progress towards elimination of onchocerciasis transmission in Mali: A “pre-stop MDA” survey in 18 transmission zones	Dolo, H.	PLoS Neglected Tropical Diseases	10.1371/journal.pntd.0011632	2023	Irrelevant
Lifestyle Medicine for Healthy Ageing: A 10- Week Community-Based Intervention Program Reduces Oxidative Stress Biomarkers & Mitigates Chronic Disease Risk in German Adults	Husain, S.	Current Developments in Nutrition	10.1016/j.cdnut.2023.100150	2023	Irrelevant
Mapping of snail intermediate host habitat reveals variability in schistosome and nonschistosome trematode transmission in endemic settings	Angelo, T.	bioRxiv	10.1101/2023.06.04.543635	2023	Irrelevant
Community Assessment of School-Based Mass Drug Administration Program for Soil-Transmitted Helminths and Schistosomiasis in Nigeria	Akinsolu, F.T.	medRxiv	10.1101/2023.03.06.23286829	2023	Irrelevant
Impact of adverse events during community-wide mass drug administration for soil-transmitted helminths on subsequent participation–a Theory of Planned Behaviour analysis	Aruldas, K.	PLoS Neglected Tropical Diseases	10.1371/journal.pntd.0011148	2023	Irrelevant
Empowering local research ethics review of antibacterial mass administration research	Sewankambo, N.K.	Infectious Diseases of Poverty	10.1186/s40249-022-01031-6	2022	Irrelevant
A CASE OF RECALCITRANT PSORIATIC DISEASESHOULD NEW TREATMENT STRATEGIES BE CONSIDERED?	Sundanum, S.	Rheumatology Advances in Practice	10.1093/rap/rkac066.008	2022	Irrelevant
It depends on how you tell: a qualitative diagnostic analysis of the implementation climate for community-wide mass drug administration for soil-transmitted helminth	Avokpaho, E.	BMJ Open	10.1136/bmjopen-2022-061682	2022	Irrelevant
Community perceptions and acceptability of mass drug administration for the control of neglected tropical diseases in Asia-Pacific countries: A systematic scoping review of qualitative research	Mitchell, E.	PLoS Neglected Tropical Diseases	10.1371/journal.pntd.0010215	2022	Irrelevant
The Impact of Mass Drug Administration on Lymphatic Filariasis	Aboagye, I.F.	Genetics Research	10.1155/2022/7504871	2022	Irrelevant
Transition of radical, preventive and presumptive treatment regimens for malaria in China: a systematic review	Xu, J.-W.	Malaria Journal	10.1186/s12936-020-03535-8	2021	Irrelevant
From informed consent to adherence: factors influencing involvement in mass drug administration with ivermectin for malaria elimination in The Gambia	Fehr, A.	Malaria Journal	10.1186/s12936-021-03732-z	2021	Irrelevant
Strongyloidiasis: the most neglected tropical disease in Ethiopia	Tiruneh, A.	Infectious Diseases of Poverty	10.1186/s40249-021-00851-2	2021	Irrelevant
Factors influencing mass drug administration adherence and community drug distributor opportunity costs in Liberia: a mixed-methods approach	Agboraw, E.	Parasites and Vectors	10.1186/s13071-021-05058-w	2021	Irrelevant
The role of social cohesion in the implementation and coverage of an MDA trial for malaria elimination in The Gambia	Fehr, A.	Tropical Medicine and International Health	10.1111/tmi.13632	2021	Irrelevant
Challenges with the proposed approach in enhancing the accessibility of antimalarial activities during COVID 19 pandemic	Kant, R.	Journal of Infection and Public Health	10.1016/j.jiph.2021.06.015	2021	Irrelevant
Can we eradicate trachoma? A survey of stakeholders	Oldenburg, C.E.	British Journal of Ophthalmology	10.1136/bjophthalmol-2020-315815	2021	Irrelevant
The role of medicine donations in the global programme for the elimination of lymphatic filariasis	Williams, T.	International Health	10.1093/inthealth/ihaa077	2021	Irrelevant
Keeping communities at the centre of efforts to eliminate lymphatic filariasis: Learning from the past to reach a future free of lymphatic filariasis	Krentel, A.	International Health	10.1093/inthealth/ihaa086	2021	Irrelevant
Improving data use for decision making by neglected tropical disease program teams: Eight use cases	Brooker, S.	Gates Open Research	10.12688/gatesopenres.13407.1	2021	Irrelevant
Digitalized mass distribution campaign of insecticide-treated nets (ITNs) in the particular context of Covid-19 pandemic in Benin: challenges and lessons learned	Aïkpon, R.	Malaria Journal	10.1186/s12936-020-03508-x	2020	Irrelevant
Severely stigmatised skin neglected tropical diseases: A protocol for social science engagement	Zaman, S.	Transactions of the Royal Society of Tropical Medicine and Hygiene	10.1093/trstmh/traa141	2020	Irrelevant
The aryl hydrocarbon receptor pathway and breast cancer	Sakoff, J.	Asia-Pacific Journal of Clinical Oncology	10.1111/ajco.13473	2020	Irrelevant
The roles of stakeholder experience and organizational learning in declining mass drug administration coverage for lymphatic filariasis in port-au-prince, haiti: A case study	Wodnik, B.K.	PLoS Neglected Tropical Diseases	10.1371/journal.pntd.0008318	2020	Irrelevant
Applying the ranas framework to assess psychosocial drivers of compliance with mass drug administration for lymphatic filariasis	Worrell, C.M.	American Journal of Tropical Medicine and Hygiene		2020	Irrelevant
Entomological surveillance guided parasitological surveillance, an effective postelimination strategy to clear last few lymphatic filariasis cases in Sri Lanka	Gunaratna, I.E.	American Journal of Tropical Medicine and Hygiene	10.4269/ajtmh.abstract2019	2019	Irrelevant
An innovative integrative approach for neglected tropical diseases (NTD) control in Ethiopia: Sustained reduction in prevalence of schistosoma and soil-transmitted helminthiasis (STH) infections in rural and urban populations	Bentwich, Z.	American Journal of Tropical Medicine and Hygiene	10.4269/ajtmh.abstract2019	2019	Irrelevant
Integrated community-based intervention for urinary schistosomiasis and soil-transmitted helminthiasis in children from Caxito, Angola	Lemos, M.	International Health	10.1093/inthealth/ihz055	2019	Irrelevant
"Those who died are the ones that are cured". Walking the political tightrope of nodding syndrome in northern Uganda: Emerging challenges for research and policy	Irani, J.	PLoS Neglected Tropical Diseases	10.1371/journal.pntd.0007344	2019	Irrelevant
Formative research to inform development of a new diagnostic for soil-transmitted helminths: Going beyond the laboratory to ensure access to a needed product	Storey, H.L.	PLoS Neglected Tropical Diseases	10.1371/journal.pntd.0007372	2019	Irrelevant
Malaria elimination in India - The way forward	Ghosh, S.K.	Journal of Vector Borne Diseases	10.4103/0972-9062.257771	2019	Irrelevant
Helen Keller International and its contribution to elimination of neglected tropical diseases	Zhang, Y.-B.	Asian Pacific Journal of Tropical Medicine	10.4103/1995-7645.243085	2018	Irrelevant
Molecular mechanistic and in vivo efficacy studies of Fn14-targeted fusion constructs containing human granzyme B	De Cienfuegos, A.A.	Cancer Research	10.1158/1538-7445.AM2018-2779	2018	Irrelevant
Towards elimination of schistosomiasis after 5000 years of endemicity in Egypt	Abou-El-Naga, I.F.	Acta Tropica	10.1016/j.actatropica.2018.02.005	2018	Irrelevant
Using intervention mapping to design and implement quality improvement strategies towards elimination of lymphatic filariasis in Northern Ghana	Manyeh, A.K.	PLoS Neglected Tropical Diseases	10.1371/journal.pntd.0007267	2018	Irrelevant
Coverage, social mobilization and challenges of mass Zithromax administration campaign in South and South East zones of Tigray, Northern Ethiopia: A cross sectional study	Mulugeta, A.	PLoS Neglected Tropical Diseases	10.1371/journal.pntd.0006288	2018	Irrelevant
Population-based coverage survey results following the mass drug administration of azithromycin for the treatment of trachoma in Amhara, Ethiopia	Astale, T.	PLoS Neglected Tropical Diseases	10.1371/journal.pntd.0006270	2018	Irrelevant
Community perspectives on persistent transmission of lymphatic filariasis in three hotspot districts in Ghana after 15 rounds of mass drug administration: a qualitative assessment	Ahorlu, C.S.K.	BMC public health	10.1186/s12889-018-5157-7	2018	Irrelevant
Evaluating the sustainability, scalability, and replicability of an STH transmission interruption intervention: The DeWorm3 implementation science protocol	Means, A.R.	PLoS Neglected Tropical Diseases	10.1371/journal.pntd.0005988	2018	Irrelevant
Social determinants of preventive chemotherapy uptake during mass-drug administration interventions for schistosomiasis in sub-Saharan Africa: A systematic review	Torres-Vitolas, C.A.	American Journal of Tropical Medicine and Hygiene		2017	Irrelevant
The significant scale up and success of mass drug administration for lymphatic filariasis in Zambia: Accelerating towards the elimination goal of 2020	Edwards, D.R.	American Journal of Tropical Medicine and Hygiene		2017	Irrelevant
A literature review of outcome measures used in juvenile idiopathic arthritis trials-as part of the steroid induction of remission in JIA (SIRJIA) study	Deepak, S.	Pediatric Rheumatology	10.1186/s12969-017-0186-9	2017	Irrelevant
Improving drug delivery strategies for lymphatic filariasis elimination in urban areas in Ghana	Biritwum, N.-K.	PLoS Neglected Tropical Diseases	10.1371/journal.pntd.0005619	2017	Irrelevant
Are we reaching everyone as we move from control to elimination of NTDS: Findings from an integrated treatment coverage survey in northern Nigeria	Ibrahim, N.	American Journal of Tropical Medicine and Hygiene	10.4269/ajtmh.abstract2016	2016	Irrelevant
Zambia's national strategy to move from accelerated burden reduction to malaria elimination by 2020	Hamainza, B.	American Journal of Tropical Medicine and Hygiene	10.4269/ajtmh.abstract2016	2016	Irrelevant
Wash for worms: End-point results from a cluster randomized controlled trial of the impact of a community-based integrated wash and deworming program on soil-transmitted helminth infections	Nery, S.V.	American Journal of Tropical Medicine and Hygiene	10.4269/ajtmh.abstract2016	2016	Irrelevant
Training of mass drug administration (MDA) distributors, community mobilization and community knowledge of mda: A qualitative post-mda assessment amhara, Ethiopia	Sata, E.	American Journal of Tropical Medicine and Hygiene	10.4269/ajtmh.abstract2016	2016	Irrelevant
The acceptability mass administrations of anti-malarial drug as part of targeted malaria elimination in villages along the Thai-Myanmar border	Kajeechiwa, L.	Malaria Journal	10.1186/s12936-016-1528-7	2016	Irrelevant
Prevalence and risk factors of schistosomiasis among Hausa communities in Kano state, Nigeria	Dawaki, S.	Revista do Instituto de Medicina Tropical de Sao Paulo	10.1590/S1678-9946201658054	2016	Irrelevant
Acceptability of azithromycin mass treatment for trachoma elimination in injibara town and adjacent banja district of AWI zone, North Western Ethiopia	Mekonen, Z.T.	Value in Health		2016	Irrelevant
The menace of schistosomiasis in Nigeria: Knowledge, attitude, and practices regarding schistosomiasis among rural communities in Kano State	Dawaki, S.	PLoS ONE	10.1371/journal.pone.0143667	2015	Irrelevant
Evaluation of onchocerciasis status in sixteen selected CDTI endemic villages in Edo, Enugu and delta States Nigeria 2014	Emukah, E.C.	American Journal of Tropical Medicine and Hygiene		2015	Irrelevant
Community barriers for the implementation of a mass drugs administration for malaria in the Gambia	Dierickx, S.	American Journal of Tropical Medicine and Hygiene		2015	Irrelevant
Outcomes of and lessons on helminth control in preschoolage children in a province in the Philippines	Belizario, V.	Tropical Medicine and International Health	10.1111/tmi.12574	2015	Irrelevant
Sustainable malaria elimination on aneityum Island, vanuatu, 1991-2014	Kaneko, A.	American Journal of Tropical Medicine and Hygiene		2014	Irrelevant
Predictors of non-compliance with mass drug administration for schistosomiasis control in western Kenya-the score project	Omedo, M.O.	American Journal of Tropical Medicine and Hygiene		2014	Irrelevant
Community-directed malaria freedom on Aneityum Island, Vanuatu, 1991-2014	Kaneko, A.	Malaria Journal		2014	Irrelevant
Enhancing the quality of the patient experience in an academic medical center	Colman, G.	Journal of Clinical Oncology		2013	Irrelevant
Modeling for malaria control and elimination scenario planning: Application of the epidemiological modeling (EMOD) malaria disease transmission kernel to community-based intervention delivery in Southern Zambia	Wenger, E.A.	American Journal of Tropical Medicine and Hygiene		2013	Irrelevant
Malaria on isolated Melanesian islands prior to the initiation of malaria elimination activities		Malaria Journal	10.1186/1475-2875-9-218	2010	Irrelevant
Is mass treatment the appropriate schistosomiasis elimination strategy?	Tallo, V.L.	Bulletin of the World Health Organization	10.2471/BLT.07.047563	2008	Irrelevant
Mectizan delivery systems and cost recovery in the Central African Republic	Hopkins, A.D.	Annals of Tropical Medicine and Parasitology	10.1080/00034983.1998.11813372	1998	Irrelevant
Community based distribution of ivermectin in eastern Sudan: Acceptability and early post-treatment reactions	Baraka, O.Z.	Transactions of the Royal Society of Tropical Medicine and Hygiene	10.1016/0035-9203(95)90560-X	1995	Irrelevant
The Need of Adequate Information to Achieve Total Compliance of Mass Drug Administration in Pekalongan	Ginandjar, P	2ND INTERNATIONAL CONFERENCE ON TROPICAL AND COASTAL REGION ECO DEVELOPMENT 2016	10.1088/1755-1315/55/1/012059	2017	Irrelevant
Rapid ethnographic assessment for potential anti-malarial mass drug administration in an outbreak area of Santo Domingo, Dominican Republic	Keys, H	MALARIA JOURNAL	10.1186/s12936-021-03594-5	2021	Irrelevant
Modelling control of <i>Schistosoma haematobium</i> infection: predictions of the long-term impact of mass drug administration in Africa	Gurarie, D	PARASITES & VECTORS	10.1186/s13071-015-1144-3	2015	Irrelevant
THE PRAGMATICS OF CLINICAL HYPERMEDIA - EXPERIENCES FROM 5 YEARS OF PARTICIPATORY DESIGN IN THE MEDEA PROJECT	TIMPKA, T	COMPUTER METHODS AND PROGRAMS IN BIOMEDICINE	10.1016/0169-2607(94)01608-I	1995	Irrelevant
A Community-Directed Integrated <i>Strongyloides</i> Control Program in Queensland, Australia	Miller, A	TROPICAL MEDICINE AND INFECTIOUS DISEASE	10.3390/tropicalmed3020048	2018	Irrelevant
Factors influencing community acceptability of mass drug administration for the elimination of onchocerciasis in the Asante Akim South Municipal, Ghana	Kumah, E	PLOS NEGLECTED TROPICAL DISEASES	10.1371/journal.pntd.0011251	2023	Irrelevant
Semi-formal transformation of secure business processes into analysis class and use case models: An MDA approach	Rodríguez, A	INFORMATION AND SOFTWARE TECHNOLOGY	10.1016/j.infsof.2010.03.015	2010	Irrelevant
Design participation as an insurance: Risk-management and end-user participation in the development of information systems in healthcare organizations	Vimarlund, V	METHODS OF INFORMATION IN MEDICINE		2002	Irrelevant
CITIZEN PARTICIPATION PLAN IN AN URBAN HEALTH CENTER	Masero, CM	GACETA SANITARIA		2009	Irrelevant
Understanding Farm Diversity to Promote Agroecological Transitions	Teixeira, HM	SUSTAINABILITY	10.3390/su10124337	2018	Irrelevant
From Business Processes Model of the Company to Software Development: MDA Business Extension	Ilin, IV	SUSTAINABLE ECONOMIC GROWTH, EDUCATION EXCELLENCE, AND INNOVATION MANAGEMENT THROUGH VISION 2020, VOLS I-VII		2017	Irrelevant
Inadequate drugs prescription: contributions of scientific paradigms to your knowledge	Zavala-González, MA	SAUDE E SOCIEDADE	10.1590/S0104-12902018180857	2018	Irrelevant
A Roadmap for the Development of Ivermectin as a Complementary Malaria Vector Control Tool	Ivermectin Roadmappers	AMERICAN JOURNAL OF TROPICAL MEDICINE AND HYGIENE	10.4269/ajtmh.19-0620	2020	Irrelevant
Lymphatic filariasis elimination in the Dominican Republic: History, progress, and remaining steps	Gonzales, M	PLOS NEGLECTED TROPICAL DISEASES	10.1371/journal.pntd.0009590	2021	Irrelevant
A Little Less Conversation, a Little More Action: Illustrations of the Mediated Discourse Analysis Method	Jones, O	HUMAN RESOURCE DEVELOPMENT QUARTERLY	10.1002/hrdq.21289	2017	Irrelevant
Longitudinal evaluation of three azithromycin distribution strategies for treatment of trachoma in a sub-Saharan African country, Mali	Schémann, JF	ACTA TROPICA	10.1016/j.actatropica.2006.12.003	2007	Irrelevant
Nutrition and lifestyle behavioural changes in metabolic syndrome: Experience from a peer-led community-based intervention in Malaysia	Ramadas, A	ANNALS OF NUTRITION AND METABOLISM		2023	Irrelevant
To choose to be poor today but have good future prospects: Consumer participation in the development of information systems in healthcare organizations.	Vimarlund, V	JOURNAL OF THE AMERICAN MEDICAL INFORMATICS ASSOCIATION		2000	Irrelevant
Safety and efficacy of mass drug administration with a single-dose triple-drug regimen of albendazole plus diethylcarbamazine plus ivermectin for lymphatic filariasis in Papua New Guinea: An open-label, cluster-randomised trial	Tavul, L	PLOS NEGLECTED TROPICAL DISEASES	10.1371/journal.pntd.0010096	2022	Irrelevant
Development of a Kaizen series model: abducting a blend of participatory formats to enhance the development of process improvement practices	Jones, OW	TOTAL QUALITY MANAGEMENT & BUSINESS EXCELLENCE	10.1080/14783363.2021.1911633	2022	Irrelevant
SOCIAL AND ECONOMIC-FACTORS AND THE CONTROL OF LYMPHATIC FILARIASIS - A REVIEW	EVANS, DB	ACTA TROPICA	10.1016/0001-706X(93)90002-S	1993	Irrelevant
Model-Driven Open Source Software Development - The Open Models Approach	Aho, P	2009 FOURTH INTERNATIONAL CONFERENCE ON SOFTWARE ENGINEERING ADVANCES (ICSEA 2009)	10.1109/ICSEA.2009.37	2009	Irrelevant
A first nation-wide assessment of soil-transmitted helminthiasis in Fijian primary schools, and factors associated with the infection, using a lymphatic filariasis transmission assessment survey as surveillance platform	Kim, SH	PLOS NEGLECTED TROPICAL DISEASES	10.1371/journal.pntd.0008511	2020	Irrelevant
Association between socio economic status and schistosomiasis infection in Jinja District, Uganda	Muhumuza, S	TROPICAL MEDICINE & INTERNATIONAL HEALTH	10.1111/j.1365-3156.2009.02273.x	2009	Irrelevant
PREVALENCE AND RISK FACTORS OF SCHISTOSOMIASIS AMONG HAUSA COMMUNITIES IN <i>KANO</i> STATE, NIGERIA	Dawaki, S	REVISTA DO INSTITUTO DE MEDICINA TROPICAL DE SAO PAULO	10.1590/S1678-9946201658054	2016	Irrelevant
Status of Filariasis Endemicity and Community Behavior Factor Associated to Filariasis Elimination in Enrekang District, South Sulawesi Province	Hidayah, N	MEDIA PENELITIAN DAN PENGEMBANGAN KESEHATAN	10.22435/mpk.v31i4.3919	2021	Irrelevant
HIGH BURDEN OF SOIL-TRANSMITTED HELMINTHIASES IN PRESCHOOL-AGE CHILDREN IN MASBATE: A DECADE OF IMPLEMENTATION OF THE INTEGRATED HELMINTH CONTROL PROGRAM IN THE PHILIPPINES	Belizario, VY	SOUTHEAST ASIAN JOURNAL OF TROPICAL MEDICINE AND PUBLIC HEALTH		2016	Irrelevant
Knowledge, attitudes, and practices regarding schistosomiasis infection and prevention: A mixed-methods study among endemic communities of western Uganda	Anyolitho, MK	PLOS NEGLECTED TROPICAL DISEASES	10.1371/journal.pntd.0010190	2022	Irrelevant
Accessibility and Usability of Government Websites in Tanzania	Mtebe, JS	AFRICAN JOURNAL OF INFORMATION SYSTEMS		2017	Irrelevant
Developing qualitative scenario storylines for environmental change assessment	Rounsevell, MDA	WILEY INTERDISCIPLINARY REVIEWS-CLIMATE CHANGE	10.1002/wcc.63	2010	Irrelevant
Effectiveness of spatially targeted interventions for control of HIV, tuberculosis, leprosy and malaria: a systematic review	Khundi, M	BMJ OPEN	10.1136/bmjopen-2020-044715	2021	Irrelevant
Multimodal Exemplification: The Expansion of Meaning in Electronic Dictionaries	Liu, XQ	LEXIKOS		2017	Irrelevant
Water-based interventions for schistosomiasis control	Secor, WE	PATHOGENS AND GLOBAL HEALTH	10.1179/2047773214Y.0000000149	2014	Irrelevant
A Roadmap to Patient Engagement Facioscapulohumeral Muscular Dystrophy and the ReSolve Clinical Trial COMMENT	Clinical Trial Res Network	NEUROLOGY-CLINICAL PRACTICE	10.1212/CPJ.0000000000001074	2021	Irrelevant
Community-based ivermectin distributors: Onchocericasis control at the village level in plateau state, Nigeria	Richards, F	ACTA TROPICA	10.1016/0001-706X(95)00116-V	1996	Irrelevant
DETERMINATION AND CONTROL OF SCHISTOSOMIASIS	BARBOSA, FS	MEMORIAS DO INSTITUTO OSWALDO CRUZ	10.1590/S0074-02761995000200005	1995	Irrelevant
COMMUNITY-BASED DISTRIBUTION OF IVERMECTIN IN EASTERN SUDAN - ACCEPTABILITY AND EARLY POSTTREATMENT REACTIONS	BARAKA, OZ	TRANSACTIONS OF THE ROYAL SOCIETY OF TROPICAL MEDICINE AND HYGIENE	10.1016/0035-9203(95)90560-X	1995	Irrelevant
Analog didactic model as a mediator of university teaching and learning of the Cardiovascular System	Arrese, FG	REVISTA EUREKA SOBRE ENSENANZA Y DIVULGACION DE LAS CIENCIAS	10.25267/Rev_Eureka_ensen_divulg_cienc.2020.v17.i3.3601	2020	Irrelevant
B<SUP>0</SUP> → <i>D</i><SUP>0</SUP> <i>D</i><SUP>0</SUP> <i>K<SUP>0</SUP></i>, B<SUP>+</SUP> → D<SUP>0</SUP> D<SUP>0</SUP> K<SUP>+</SUP>, and the scalar DD bound state	Dai, LR	EUROPEAN PHYSICAL JOURNAL C	10.1140/epjc/s10052-016-3946-7	2016	Irrelevant
Establishment of the Ivermectin Research for Malaria Elimination Network: updating the research agenda	Chaccour, CJ	MALARIA JOURNAL	10.1186/s12936-015-0691-6	2015	Irrelevant
Challenges for land system science	Rounsevell, MDA	LAND USE POLICY	10.1016/j.landusepol.2012.01.007	2012	Irrelevant
Radiative and isospin-violating decays of <i>D<sub>s</sub></i>-mesons in the hadrogenesis conjecture	Lutz, MFM	NUCLEAR PHYSICS A	10.1016/j.nuclphysa.2008.09.003	2008	Irrelevant
Free radical scavenger offers protection against oxidative stress in diabetic kidney	Sari, FR	PROCEEDINGS OF THE 1ST INTERNATIONAL INTEGRATIVE CONFERENCE ON HEALTH, LIFE AND SOCIAL SCIENCES (ICHLAS 2017)		2017	Irrelevant
Attendee awareness about preventive chemotherapy neglected tropical diseases (PC-NTD) control during the first world neglected tropical diseases day in Ekiti State, Nigeria	Mogaji, HO	PLOS NEGLECTED TROPICAL DISEASES	10.1371/journal.pntd.0009315	2021	Irrelevant
<i>Ds</i>0*<SUP>±</SUP>(2317) and <i>K D</i> scattering from B<i>s</i><SUP>0</SUP> decay	Albaladejo, M	PHYSICS LETTERS B	10.1016/j.physletb.2015.05.019	2015	Irrelevant
<i>Ds</i>0*(2317)<SUP>+</SUP> in the decay of <i>Bc</i> into <i>J</i>/Ψ<i>DK</i>	Sun, ZF	PHYSICAL REVIEW D	10.1103/PhysRevD.93.054028	2016	Irrelevant
Hidden-charm pentaquark state in Λ<sub>b</sub><SUP>0</SUP> → J/ψpπ<SUP>-</SUP> decay	Wang, E	PHYSICAL REVIEW D	10.1103/PhysRevD.93.094001	2016	Irrelevant
Test of h<sub>1</sub>(1830) made of K*K* with the η<sub>c</sub> →φK*K* decay	Ren, XL	EUROPEAN PHYSICAL JOURNAL A	10.1140/epja/i2014-14133-7	2014	Irrelevant
Signature of an <i>h</i><sub>1</sub> state in the <i>J</i>/ψ → η<i>h</i><sub>1</sub> → ηK*<SUP>0</SUP>(K)over-bar*<SUP>0</SUP> decay	Xie, JJ	PHYSICS LETTERS B	10.1016/j.physletb.2013.12.015	2014	Irrelevant
<i>V</i> <i>P</i>γ radiative decay of resonances dynamically generated from the vector meson-vector meson interaction	Yamagata-Sekihara, J	PHYSICS LETTERS B	10.1016/j.physletb.2010.05.057	2010	Irrelevant
Testing the molecular nature of D<sub>s0</sub>*(2317) and D<sub>0</sub>*(2400) in semileptonic B<sub>s</sub> and B decays	Navarra, FS	PHYSICAL REVIEW D	10.1103/PhysRevD.92.014031	2015	Irrelevant
The elephant in the room is really a cow: using consumption corridors to define sustainable meat consumption in the European Union	Rio, MC	SUSTAINABILITY SCIENCE	10.1007/s11625-022-01235-7	2022	Irrelevant
Implementing a Social Accountability Approach forMaternal, Neonatal, and Child Health Service Performances in Ethiopia: A Pre-Post Study Design	Argaw, MD	GLOBAL HEALTH-SCIENCE AND PRACTICE	10.9745/GHSP-D-20-00114	2021	Irrelevant
Reconciling the <i>X</i>(4630) with the <i>Y</i>(4660)	Guo, FK	PHYSICAL REVIEW D	10.1103/PhysRevD.82.094008	2010	Irrelevant
Community perceptions on malaria and care-seeking practices in endemic Indian settings: policy implications for the malaria control programme	Das, A	MALARIA JOURNAL	10.1186/1475-2875-12-39	2013	Irrelevant
LHCb pentaquark as a (<i>D</i>)over-bar*Σ<i><sub>c</sub></i> - (<i>D</i>)over-bar*Σ<i><sub>c</sub></i>* molecular state	Roca, L	PHYSICAL REVIEW D	10.1103/PhysRevD.92.094003	2015	Irrelevant
Hidden charm pentaquark and Λ(1405) in the Λ<i><sub>b</sub></i><SUP>0</SUP> → η<i><sub>c</sub>K</i><SUP>-</SUP> <i>p</i>(πΣ) reaction	Xie, JJ	PHYSICS LETTERS B	10.1016/j.physletb.2017.12.064	2018	Irrelevant
A Diabetes Education App for People Living With Type 2 Diabetes: Co-Design Study	Pienkowska, A	JMIR FORMATIVE RESEARCH	10.2196/45490	2023	Irrelevant
The role of <i>f</i><sub>0</sub>(1710) in the φω threshold peak of J/Ψ → γφω	Torres, AM	PHYSICS LETTERS B	10.1016/j.physletb.2013.01.036	2013	Irrelevant
Effects of oligosaccharides on performance, egg quality, nutrient digestibility, antioxidant status, and immunity of laying hens: a meta-analysis	Adli, DN	ITALIAN JOURNAL OF ANIMAL SCIENCE	10.1080/1828051X.2023.2223211	2023	Irrelevant
Reanalysis of the <i>e</i><SUP>+</SUP><i>e</i><SUP>-</SUP> → (<i>D</i>*(<i>D</i>*)over-bar)<SUP>±</SUP>π<SUP>∓</SUP> reaction and the claim for the <i>Z<sub>c</sub></i>(4025) resonance	Torres, AM	PHYSICAL REVIEW D	10.1103/PhysRevD.89.014025	2014	Irrelevant
Role of the Δ*(1940) in the π<SUP>+</SUP> <i>p</i> → <i>K</i><SUP>+</SUP> Σ<SUP>+</SUP>(1385) and <i>pp</i> → <i>nK</i><SUP>+</SUP> Σ<SUP>+</SUP>(1385) reactions	Xie, JJ	PHYSICAL REVIEW C	10.1103/PhysRevC.90.025207	2014	Irrelevant
Determination of the η-transition form factor in the γ<i>p</i> → <i>p</i>η → <i>p</i>γ<i>e</i><SUP>+</SUP><i>e</i><SUP>-</SUP> reaction	Berghäuser, H	PHYSICS LETTERS B	10.1016/j.physletb.2011.06.069	2011	Irrelevant
Semileptonic Λ<i><sub>c</sub></i> decay to ν<i>l</i><SUP>+</SUP> and Λ(1405)	Ikeno, N	PHYSICAL REVIEW D	10.1103/PhysRevD.93.014021	2016	Irrelevant
Prediction of an <i>I</i>=1 <i>D</i>(<i>D</i>)over-bar* state and relationship to the claimed <i>Z<sub>c</sub></i>(3900), <i>Z<sub>c</sub></i>(3885)	Aceti, F	PHYSICAL REVIEW D	10.1103/PhysRevD.90.016003	2014	Irrelevant
Role of immersive visualization tools in renewable energy system development	Bin Rozmi, MDA	RENEWABLE & SUSTAINABLE ENERGY REVIEWS	10.1016/j.rser.2019.109363	2019	Irrelevant
Targeting High Risk Populations With Enhanced Reactive Focal Mass Drug Administration in Thailand	NCT05052502,			2021	Non published
Validation of a simple activity participation measure for rheumatoid arthritis clinical trials	Li, T		10.1093/rheumatology/ken448	2009	Irrelevant
Using multiple qualitative methods to develop a complex intervention: the PACT study	Longo, M		10.1186/s13063-017-1902-y	2017	Irrelevant
RHOST-cRCT, Reactive Household-based Self-administered Treatment Against Residual Malaria Transmission	NCT02878200,			2016	Non published
Evaluating Impact of Improved Floors on Health	NCT05914363,			2023	Non published
Assessment of thyroid gland hormones and ultrasonographic abnormalities in medical staff occupationally exposed to ionizing radiation	El-Benhawy, S.A.	BMC Endocrine Disorders	10.1186/s12902-022-01196-z	2022	Irrelevant
Lack of changes in community behavior and environmental factors after filariasis elimination program in Kodi Balaghar district, Southwest Sumba regency: A qualitative studies	Ora, A.P.	Malaysian Journal of Medicine and Health Sciences		2021	Irrelevant
Establishing a controlled hookworm human infection (CHHI) model for Africa: A report from the stakeholders meeting held in Lambaréné, Gabon, November 10–11, 2019	Alabi, A.	Archives of Public Health	10.1186/s13690-021-00650-z	2021	Irrelevant
A Mixed Comparisons of Different Intensities and Types of Physical Exercise in Patients With Diseases Related to Oxidative Stress: A Systematic Review and Network Meta-Analysis	Lu, Z.	Frontiers in Physiology	10.3389/fphys.2021.700055	2021	Irrelevant
Biomarkers of Cerebral Glucose Metabolism and Neurodegeneration in Parkinson's Disease: A Cerebrospinal Fluid-Based Study	Liguori, C.	Journal of Parkinson's Disease	10.3233/JPD-212936	2022	Irrelevant
Patients Are Knowledge Workers in the Clinical Information Space	Papautsky, E.L.	Applied Clinical Informatics	10.1055/s-0041-1723022	2021	Irrelevant
Leaving no one behind: targeting mobile and migrant populations with health interventions for disease elimination—a descriptive systematic review	Adams, M.W.	BMC Medicine	10.1186/s12916-022-02365-6	2022	Irrelevant
Reaching the last mile: Main challenges relating to and recommendations to accelerate onchocerciasis elimination in Africa	Gebrezgabiher, G.	Infectious Diseases of Poverty	10.1186/s40249-019-0567-z	2019	Irrelevant
Non-adherence to ivermectin in onchocerciasis-endemic communities with persistent infection in the Bono Region of Ghana: a mixed-methods study	Otabil, K.B.	BMC Infectious Diseases	10.1186/s12879-023-08806-8	2023	Irrelevant
Proactive strategies, social innovation, and community engagement in relation to COVID-19 in Taiwan	Li, M.-H.	Coronavirus (COVID-19) Outbreaks, Environment and Human Behaviour: International Case Studies	10.1007/978-3-030-68120-3_4	2021	Irrelevant
Community perceptions of mass drug administration for soil-transmitted helminthiasis and schistosomiasis in selected schools in the Philippines	Lorenzo, P.J.	Infectious Diseases of Poverty	10.1186/s40249-019-0595-8	2019	Irrelevant
Household coverage of ivermectin distribution in birnin kudu local government area of Jigawa State, Nigeria	Raji, L.	Annals of African Medicine	10.4103/aam.aam_50_20	2023	Irrelevant
Projected Impact and Cost-effectiveness of Community-based Versus Targeted Azithromycin Administration Strategies for Reducing Child Mortality in Sub-Saharan Africa	Brander, R.L.	Clinical Infectious Diseases	10.1093/cid/ciz1220	2022	Irrelevant
Preliminary assessment of Onchocerca-induced visual impairment using clinical fundus camera in Gashaka local government area of Taraba state, north eastern Nigeria	Olamiju, F.O.	Parasite Epidemiology and Control	10.1016/j.parepi.2023.e00296	2023	Irrelevant
Risk Factors of Noncompliance to Preventive Mass Drug Administration for Eliminating Lymphatic Filariasis: A Case-Control Study in Jawi District, Northwest Ethiopia	Mihretu, F.	Journal of Tropical Medicine	10.1155/2022/4792280	2022	Irrelevant
Schistosomiasis and Soil-transmitted Helminthiasis Morbidity Control in Selected Communities in Eastern Visayas, Philippines: Post-Haiyan	Ladia, M.A.J.	Acta Medica Philippina	10.47895/amp.vi0.4996	2023	Irrelevant
Impact of dietary patterns, individual and workplace characteristics on blood pressure status among civil servants in Bida and Wushishi communities of Niger State, Nigeria	Obasohan, P.E.	PLoS ONE	10.1371/journal.pone.0226231	2019	Irrelevant
A potential antifungal agent: Insight into the antifungal mechanism against Phomopsis sp	Yuan, C.	Arabian Journal of Chemistry	10.1016/j.arabjc.2023.105480	2024	Irrelevant
A pilot study comparing the efficiency of a novel asymmetric cellulose triacetate (ATA) dialyser membrane (Solacea-190H) to a standard high flux polysulfone dialyser membrane (FX-80) in the setting of extended hours haemodialysis	Kameshwar, K.	Nephrology	10.1111/nep.14030	2022	Irrelevant
Perceptions Associated with Noncompliance to Community-Wide Mass Drug Administration for Soil-Transmitted Helminths	Sindhu, K.N.	American Journal of Tropical Medicine and Hygiene	10.4269/ajtmh.23-0176	2023	Irrelevant
Effects of melatonin supplementation on serum oxidative stress markers and disease activity in systemic lupus erythematosus patients: A randomised, double-blind, placebo-controlled trial	Nabatian-Asl, M.	International Journal of Clinical Practice	10.1111/ijcp.14246	2021	Irrelevant
Factors determining drug uptake during mass drug administration in banyuasin district, south sumatera, Indonesia	Putri, I.W.	International Journal of Recent Technology and Engineering	10.35940/ijrte.B1026.0982S919	2019	Irrelevant
Treating schistosomiasis among South African high school pupils in an endemic area, a qualitative study	Lothe, A.	BMC Infectious Diseases	10.1186/s12879-018-3102-0	2018	Irrelevant
Mass drug administration coverage evaluation survey for lymphatic filariasis: An experience from paschim bardhaman district, west bengal	Banerjee, S.	Journal of Communicable Diseases	10.24321/0019.5138.201810	2018	Irrelevant
Evidence of continued transmission of Wuchereria bancrofti and associated factors despite nine rounds of ivermectin and albendazole mass drug administration in Rufiji district, Tanzania	Jones, C.	Tanzania Journal of Health Research	10.4314/thrb.v17i2.5	2015	Irrelevant
Influence of personal attributes and demographic diversity on Nzoia basin negotiation outcomes	Onencan, A.M.	Water (Switzerland)	10.3390/w11020227	2019	Irrelevant
Playful civic skills: A transdisciplinary approach to analyse participatory civic games	Ashtari, D.	Cities	10.1016/j.cities.2019.01.022	2019	Irrelevant
Long-term effect of mass chemotherapy, transmission and risk factors for Schistosoma mansoni infection in very low endemic communities of Venezuela	Hofstede, S.N.	Acta Tropica	10.1016/j.actatropica.2014.08.003	2014	Irrelevant
Elimination within reach: A cross-sectional study highlighting the factors that contribute to persistent lymphatic filariasis in eight communities in rural Ghana	Minetti, C.	PLoS Neglected Tropical Diseases	10.1371/journal.pntd.0006994	2019	Irrelevant
Factors associated with non-participation and non-adherence in directly observed mass drug administration for malaria in the Gambia	Dierickx, S.	PLoS ONE	10.1371/journal.pone.0148627	2016	Irrelevant
Perceived illness drives participation in mass deworming campaigns in Laos	Phongluxa, K.	Acta Tropica	10.1016/j.actatropica.2014.03.022	2015	Irrelevant
Can we stop mass drug administration prior to 3 annual rounds in communities with low prevalence of trachoma? PRET Ziada trial results	Yohannan, J.	JAMA Ophthalmology	10.1001/jamaophthalmol.2013.2356	2013	Irrelevant
Response to the Letter to the Editor by Eberhard et al.	Bottomley, C.	Parasites and Vectors	10.1186/s13071-017-2125-5	2017	Irrelevant
Altered redox status in the blood of psoriatic patients: Involvement of NADPH oxidase and role of anti-TNF-α therapy	Barygina, V.V.	Redox Report	10.1179/1351000213Y.0000000045	2013	Irrelevant
Patient-centered communication of community treatment assistants in Tanzania predicts coverage of future mass drug administration for trachoma	Jenson, A.	Patient Education and Counseling	10.1016/j.pec.2018.01.005	2018	Irrelevant
Integrated Vector Control for the Elimination of Bancroftian Filariasis in the Villages of Tirukoilur, South India	Sunish, I.P.	Lymphatic Filariasis: Epidemiology, Treatment and Prevention – The Indian Perspective	10.1007/978-981-13-1391-2_14	2018	Irrelevant
Community mass treatment with azithromycin for trachoma: Factors associated with change in participation of children from the first to the second round	Ssemanda, E.N.	Clinical Epidemiology and Global Health	10.1016/j.cegh.2013.06.001	2015	Irrelevant
Refusal to take ivermectin: The associated 'risk' factors in Hoima district, Uganda	Semiyaga, N.B.	Annals of Tropical Medicine and Parasitology	10.1179/136485905X24201	2005	Irrelevant
Challenges in drug development for muscle disease: A stakeholders' meeting	Mendell, J.R.	Muscle and Nerve	10.1002/mus.20686	2007	Irrelevant
International industrial cooperation in space: A key to the future	Eckert, P.	Collection of Technical Papers - Space 2006 Conference		2006	Irrelevant
Mass distribution of free, intranasally administered influenza vaccine in a public school system	Carpenter, L.R.	Pediatrics	10.1542/peds.2006-2603	2007	Irrelevant
SIGSAND-EUROPE 2008: Proceedings of the 3rd AIS SIGSAND European Symposium on Analysis, Design, Use and Societal Impact of Information Systems		Lecture Notes in Informatics (LNI), Proceedings - Series of the Gesellschaft fur Informatik (GI)		2008	Irrelevant
Progress in ovarian cancer research: Proceedings of the 5th Biennial Ovarian Cancer Research Symposium	Disis, M.L.	International Journal of Gynecological Cancer	10.1111/j.1525-1438.2006.00559.x	2006	Irrelevant
Involving users to improve the level of their satisfaction from a software product designed for public organization	Begior, B.	Technologies for Business Information Systems	10.1007/1-4020-5634-6_31	2007	Irrelevant
Human filariasis in Dass local government area of Bauchi state, Nigeria	Anosike, J.C.	Tropical Ecology		2003	Irrelevant
Community engagement and population coverage in mass anti-malarial administrations: a systematic literature review.	Adhikari B	Malar J	10.1186/s12936-016-1593-y	2016	Exclusion reason: Wrong format of article (literature review, abstract);
A Community-Directed Integrated Strongyloides Control Program in Queensland, Australia.	Miller A	Trop Med Infect Dis	10.3390/tropicalmed3020048	2018	Exclusion reason: Wrong intervention : not a mass drug-administration;
Does mass drug administration for community-based scabies control works? The experience in Ethiopia.	Enbiale W	J Infect Dev Ctries	10.3855/jidc.11892	2020	Exclusion reason: Wrong intervention : not a mass drug-administration;
Community based interventions for the prevention and control of Non-Helmintic NTD.	Das JK	Infect Dis Poverty	10.1186/2049-9957-3-24	2014	Exclusion reason: Does not describe community engagement;
Mass drug administration in Central Equatoria, South Sudan: results and suggestions for future distributions.	Ortu G	Int Health	10.1093/inthealth/ihx025	2017	Exclusion reason: Targets a specific population subgroup;
The role of social cohesion in the implementation and coverage of a mass drug administration trial for malaria control in the Gambia: An in-depth comparison of two intervention villages.	Fehr A	Soc Sci Med	10.1016/j.socscimed.2021.114487	2021	Exclusion reason: Does not describe community engagement;
Addressing barriers of community participation and access to mass drug administration for lymphatic filariasis elimination in Coastal Kenya using a participatory approach.	Njomo DW	PLoS Negl Trop Dis	10.1371/journal.pntd.0008499	2020	Exclusion reason: Does not describe community engagement;
A qualitative study to assess community barriers to malaria mass drug administration trials in The Gambia.	Dial NJ	Malar J	10.1186/1475-2875-13-47	2014	Exclusion reason: Does not describe community engagement;
Impact of a Novel, Low-Cost and Sustainable Health Education Program on the Knowledge, Attitudes, and Practices Related to Intestinal Schistosomiasis in School Children in a Hard-to-Reach District of Madagascar.	Spencer SA	Am J Trop Med Hyg	10.4269/ajtmh.21-0220	2022	Exclusion reason: Wrong intervention : not a mass drug-administration;
The social implications of participant choice on adherence to Isonaizid Preventive Therapy (IPT): A follow-up study to high completion rates in Eswatini.	Grande SW	PLoS One	10.1371/journal.pone.0232841	2020	Exclusion reason: Wrong intervention : not a mass drug-administration;
Eliminating onchocerciasis within the Meme River Basin of Cameroon: A social-ecological approach to understanding everyday realities and health systems.	Nji TM	PLoS Negl Trop Dis	10.1371/journal.pntd.0009433	2021	Exclusion reason: Does not describe community engagement;
'Follow the cattle': a joint cross-border trachoma MDA perspective.	Baayenda G	Int Health	10.1093/inthealth/ihad089	2023	Exclusion reason: Does not describe community engagement;
Scale up of a Plasmodium falciparum elimination program and surveillance system in Kayin State, Myanmar.	Parker DM	Wellcome Open Res	10.12688/wellcomeopenres.12741.2	2017	Exclusion reason: Wrong format of article (literature review, abstract);
The impact of targeted malaria elimination with mass drug administrations on falciparum malaria in Southeast Asia: A cluster randomised trial.	von Seidlein L	PLoS Med	10.1371/journal.pmed.1002745	2019	Exclusion reason: Does not describe community engagement;
Community empowerment in the control of lymphatic filariasis in Misima, Milne Bay Province using diethylcarbamazine in combination with albendazole.	Selve BP	P N G Med J		2000	Exclusion reason: Article not available;
The MDA start-up kit.		Fam Plan Manag		1997	Exclusion reason: Does not describe community engagement;
The challenge of establishing community-directed treatment with Mectizan in Uganda.	Okwero P	Ann Trop Med Parasitol	10.1080/00034983.1998.11813388	1998	Exclusion reason: Does not describe community engagement;
Health Workers' Perspectives on School-Based Mass Drug Administration Control Programs for Soil-Transmitted Helminths and Schistosomiasis in Ogun State, Nigeria	Akinsolu, F.T.	medRxiv	10.1101/2023.09.18.23295753	2023	Exclusion reason: Does not describe community engagement;
Mass drug administration in neglected tropical diseases: beyond elimination	Karthikeyan, K.	The Lancet Global Health	10.1016/S2214-109X(23)00213-9	2023	Exclusion reason: Does not describe community engagement;
Impact of a Test and Treat approach combined with intensive information campaign and community engagement to increase coverage of Mass Drug Administration against schistosomiasis infection for the high-risk adult population in Mwanza region, Tanzania	Kaatano, G.M.	Tanzania Journal of Health Research	10.4314/thrb.v23i1.1S	2022	Exclusion reason: Abstract and not article;
Elimination of neglected tropical diseases under preventive chemotherapy programmes in the eastern mediterranean region		Eastern Mediterranean Health Journal	10.26719/2020.26.12.1576	2020	Exclusion reason: Wrong intervention : not a mass drug-administration;
Brokered design: A novel method for designing (and re-designing) NTD elimination programs	Wilkers, L.T.	American Journal of Tropical Medicine and Hygiene		2020	Exclusion reason: Does not describe community engagement;
Organizational learning as an “operating system” for community and stakeholder engagement: Insights from the lymphatic filariasis elimination program in port-au-prince	Wodnik, B.K.	American Journal of Tropical Medicine and Hygiene		2020	Exclusion reason: Abstract and not article;
Participatory research methods to improve community engagement and programme coverage for mass drug administration	Lar, L.A.	Transactions of the Royal Society of Tropical Medicine and Hygiene	10.1093/trstmh/trz094	2019	Exclusion reason: Abstract and not article;
Systematic review of communication strategies in neglected tropical diseases eradication, elimination and control programs: A call for action	Nieto-Sanchez, C.	American Journal of Tropical Medicine and Hygiene		2018	Exclusion reason: Wrong format of article (literature review, abstract);*
Malaria elimination: Engaging communities through nationwide campaigns	Dieye, Y.	American Journal of Tropical Medicine and Hygiene		2017	Exclusion reason: Article not available;
MASS DRUG ADMINISTRATION (MDA) INTEGRATED MALARIA ELIMINATION IN A HYPO-ENDEMIC ISLAND IN LAKE VICTORIA, KENYA	Gitaka, J.	BMJ Global Health	10.1136/bmjgh-2016-000260.33	2017	Exclusion reason: Abstract and not article;
Transitioning an evidence-based malaria mass drug administration (MDA) research strategy to program/routine mode: Factors for consideration	Silumbe, K.	American Journal of Tropical Medicine and Hygiene	10.4269/ajtmh.abstract2016	2016	Exclusion reason: Abstract and not article;
TRAINING OF MASS DRUG ADMINISTRATION (MDA) DISTRIBUTORS, COMMUNITY MOBILIZATION AND COMMUNITY KNOWLEDGE OF MDA: A QUALITATIVE POST-MDA ASSESSMENT AMHARA, ETHIOPIA	Sata, E	AMERICAN JOURNAL OF TROPICAL MEDICINE AND HYGIENE		2017	Exclusion reason: Does not describe community engagement;
Community-driven interventions can revolutionise control of neglected tropical diseases	Amazigo, UV	TRENDS IN PARASITOLOGY	10.1016/j.pt.2012.03.002	2012	Exclusion reason: Does not describe community engagement;
IMPLEMENTATION OF THE BADA MODEL IN SCHISTOSOMIASIS CONTROL IN LENGKEKA VILLAGE, KECAMATAN LORE BARAT, POSO DISTRICT, CENTRAL SULAWESI	Erlan, A	BULETIN PENELITIAN KESEHATAN	10.22435/bpk.v48i3.3246	2020	Exclusion reason: Language (deutsch)
Lymphatic filariasis elimination in the Pacific: PacELF replicating Japanese success	Ichimori, K	TRENDS IN PARASITOLOGY	10.1016/j.pt.2006.11.005	2007	Exclusion reason: Does not describe community engagement;
The Onchocerciasis Control Programme in West Africa (OCP)	Boatin, B	ANNALS OF TROPICAL MEDICINE AND PARASITOLOGY	10.1179/136485908X337427	2008	Exclusion reason: Does not describe community engagement;
Towards elimination of Lymphatic Filariasis in Kenya: improving advocacy, communication and social mobilization activities for mass drug administration, a qualitative study	Kibe, L.W.	Tropical Diseases, Travel Medicine and Vaccines	10.1186/s40794-022-00172-8	2022	Exclusion reason: Does not describe community engagement;
Effectiveness of population-wide screening and mass drug administration for leprosy control in Kiribati: the COMBINE protocol	Coleman, M.	BMJ Open	10.1136/bmjopen-2022-065369	2023	Exclusion reason: Wrong format of article (literature review, abstract);
Incorporating qualitative research methods into the monitoring and evaluation of neglected tropical disease programmes: A scoping literature review	Baker, M.C.	International Health	10.1093/inthealth/ihab059	2021	Exclusion reason: Wrong format of article (literature review, abstract);
Community acceptability, participation, and adherence to mass drug administration with primaquine for Plasmodium vivax elimination in Southern Thailand: a mixed methods approach	Saita, S.	Malaria Journal	10.1186/s12936-023-04443-3	2023	Exclusion reason: Does not describe community engagement;
Social dynamics and structural coupling: Two key, yet often neglected, elements of community participation in Global Health projects	Ribera, J.M.	Revista de Antropologia Social	10.5209/raso.91743	2023	Exclusion reason: Language; (spanish)
Shifting the dynamics: Implementation of locally driven, mixed-methods modelling to inform schistosomiasis control and elimination activities	Fergus, C.A.	BMJ Global Health	10.1136/bmjgh-2021-007113	2022	Exclusion reason: Wrong intervention : not a mass drug-administration;
Antimalarial mass drug administration: Ethical considerations	Cheah, P.Y.	International Health	10.1093/inthealth/ihw027	2016	Exclusion reason: Does not describe community engagement;
Assessment of community knowledge and participation in onchocerciasis programme, challenges in ivermectin drug delivery, distribution and non-compliance in Ogun State, southwest Nigeria	Surakat, O.A.	Infection, Disease and Health	10.1016/j.idh.2018.03.001	2018	Exclusion reason: Does not describe community engagement;
Assessing knowledge about lymphatic filariasis and the implementation of mass drug administration amongst drug deliverers in three districts/cities of Indonesia	Titaley, C.R.	Parasites and Vectors	10.1186/s13071-018-2881-x	2018	Exclusion reason: Does not describe community engagement;
Monitoring of Mass Distribution Interventions for Trachoma in Plateau State, Nigeria	Cromwell, E.A.	PLoS Neglected Tropical Diseases	10.1371/journal.pntd.0001995	2013	Exclusion reason: Does not describe community engagement;
Drama as a community engagement strategy for malaria in rural Cambodia	Lim, Renly	Wellcome Open Res	10.12688/wellcomeopenres.12594.2	2018	Exclusion reason: Wrong intervention : not a mass drug-administration;
Malaria control in Nicaragua: social and political influences on disease transmission and control activities	Garfield, Richard	The Lancet	10.1016/S0140-6736(99)02226-6	1999	Exclusion reason: Wrong format of article (literature review, abstract);
Impact and Lessons Learned from Mass Drug Administrations of Malaria Chemoprevention during the Ebola Outbreak in Monrovia, Liberia, 2014	Kuehne, Anna	PLoS One	10.1371/journal.pone.0161311	2016	Exclusion reason: Does not describe community engagement;
Lessons from participatory community mapping to inform neglected tropical disease programmes in Nigeria	Lar, Luret A	International Health	10.1093/inthealth/ihac074	2023	Exclusion reason: Wrong intervention : not a mass drug-administration;
